# Supplementary material for: Poly[[hexa­aqua­(μ3-2,2′-bipyridine-4,4′,6,6′-tetra­carboxyl­ato-κ6 O 4:N,O 6,O 6′,N′:O 4′)dinickel(II)] dihydrate]
Source: Acta Crystallogr Sect E Struct Rep Online. 2012 Oct 31;68(Pt 11):m1421. doi: 10.1107/S1600536812043942 (PMC3515156; doi:10.1107/S1600536812043942)
Supplement: Supplementary file 1 [file e-68-m1421-sup1.cif]

##############################################################################
#                                                                            #
# This CIF contains the data in a paper accepted for publication in          #
# Acta Crystallographica Section E. It conforms to the requirements of       #
# Notes for Authors for Acta Crystallographica Section E, and has been       #
# peer reviewed under the auspices of the IUCr Commission on Journals.       #
#                                                                            #
# Full details of the Crystallographic Information File format               #
# are given in the paper "The Crystallographic Information File (CIF):       #
# a New Standard Archive File for Crystallography" by S. R. Hall, F. H.      #
# Allen and I. D. Brown [Acta Cryst. (1991), A47, 655-685].                  #
#                                                                            #
# The current version of the core CIF dictionary is obtainable from          #
# ftp://ftp.iucr.org/pub/cif_core.dic.                                       #
#                                                                            #
# Software is freely available for graphical display of the structure(s)     #
# in this CIF. For information consult the CIF software page                 #
# http://www.iucr.org/resources/cif/software.                                #
#                                                                            #
# This file may be used for bona fide research purposes within the           #
# scientific community so long as proper attribution is given to the journal # 
# article from which it was obtained.                                        #
#                                                                            #
##############################################################################
data_global
_audit_creation_method     'form.cif (version 2.0)'
_journal_data_validation_number     ?
_journal_date_recd_electronic     2012-04-11
_journal_date_accepted     2012-10-23
_journal_name_full     'Acta Crystallographica, Section E'
_journal_year     2012
_journal_volume     68
_journal_issue     11
_journal_page_first     m1421
_journal_page_last     m1421
_journal_paper_category     QM
_journal_paper_doi     10.1107/S1600536812043942
_journal_coeditor_code     RK2355
_publ_contact_author_name     'Dr. Ke--Wei Lei'
_publ_contact_author_address
;
    State Key Lab. Base of Novel Functional Materials and Preparation Science
    Institute of Solid Materials Chemistry
    Faculty of Materials Science and Chemical Engineering
    Ningbo University
    Ningbo 315211
    People's Republic of China
;
_publ_contact_author_email     'leikeweipublic@hotmail.com'
_publ_contact_author_fax     '86 574 87600791'
_publ_contact_author_phone     '86 574 87600791'
_publ_section_title
;\
Poly[[hexaaqua(\m~3~-2,2'-bipyridine-4,4',6,6'-tetracarboxylato-\
\k^6^<i>O</i>^4^:<i>N</i>,<i>O</i>^6^,<i>O</i>^6'^,<i>N</i>':<i>O</i>^4'^)\
dinickel(II)] dihydrate]
;
loop_
    _publ_author_name
    _publ_author_footnote
    _publ_author_address
    'Jie Li' ?
;
    State Key Lab. Base of Novel Functional Materials and Preparation Science
    Institute of Solid Materials Chemistry
    Faculty of Materials Science and Chemical Engineering
    Ningbo University
    Ningbo 315211
    People's Republic of China
;
    'Ke-Wei Lei' ?
;
    State Key Lab. Base of Novel Functional Materials and Preparation Science
    Institute of Solid Materials Chemistry
    Faculty of Materials Science and Chemical Engineering
    Ningbo University
    Ningbo 315211
    People's Republic of China
;
    'Dong-Guo Xia' ?
;
    State Key Lab. Base of Novel Functional Materials and Preparation Science
    Institute of Solid Materials Chemistry
    Faculty of Materials Science and Chemical Engineering
    Ningbo University
    Ningbo 315211
    People's Republic of China
;
data_I
_audit_creation_method     'SHELXL97'
_chemical_name_systematic
;
Poly[[hexaaqua(\m~3~-2,2'-bipyridine-4,4',6,6'-tetracarboxylato-
\k^6^<i>O</i>^4^:<i>N</i>,<i>O</i>^6^,<i>O</i>^6'^,<i>N</i>':<i>O</i>^4'^)
dinickel(II)] dihydrate]
;
_chemical_name_common     ?
_chemical_formula_moiety     'C14 H16 N2 Ni2 O14, 2(H2 O)'
_chemical_formula_sum     'C14 H20 N2 Ni2 O16'
_chemical_formula_iupac     '[Ni2 (C14 H4 N2 O8) (H2 O)6], 2H2 O'
_chemical_formula_weight     589.70
_chemical_melting_point     ?
_symmetry_cell_setting     monoclinic
_symmetry_space_group_name_H-M     'P 2/n'
_symmetry_space_group_name_Hall     '-P 2yac'
loop_
    _symmetry_equiv_pos_as_xyz
    'x, y, z'
    '-x+1/2, y, -z+1/2'
    '-x, -y, -z'
    'x-1/2, -y, z-1/2'
_cell_length_a     7.3588(8)
_cell_length_b     11.8463(13)
_cell_length_c     11.9942(13)
_cell_angle_alpha     90.00
_cell_angle_beta     99.1840(10)
_cell_angle_gamma     90.00
_cell_volume     1032.19(19)
_cell_formula_units_Z     2
_cell_measurement_reflns_used     8794
_cell_measurement_theta_min     1.7
_cell_measurement_theta_max     27.5
_cell_measurement_temperature     296(2)
_exptl_crystal_description     'block'
_exptl_crystal_colour     'green'
_exptl_crystal_size_max     0.28
_exptl_crystal_size_mid     0.24
_exptl_crystal_size_min     0.19
_exptl_crystal_density_diffrn     1.897
_exptl_crystal_density_meas     ?
_exptl_crystal_density_method     'not measured'
_exptl_crystal_F_000     604
_exptl_absorpt_coefficient_mu     1.913
_exptl_absorpt_correction_type     multi-scan
_exptl_absorpt_process_details     '(<i>ABSCOR</i>; Higashi, 1995)'
_exptl_absorpt_correction_T_min     0.591
_exptl_absorpt_correction_T_max     0.695
_exptl_special_details
;
;
_diffrn_ambient_temperature     296(2)
_diffrn_radiation_type     'MoK\a'
_diffrn_radiation_wavelength     0.71073
_diffrn_radiation_source     'fine--focus sealed tube'
_diffrn_radiation_monochromator     'graphite'
_diffrn_measurement_device_type     'Rigaku R-AXIS RAPID'
_diffrn_measurement_method     '\w scans'
_diffrn_detector_area_resol_mean     0
_diffrn_reflns_number     8794
_diffrn_reflns_av_R_equivalents     0.0382
_diffrn_reflns_av_sigmaI/netI     0.0321
_diffrn_reflns_theta_min     1.72
_diffrn_reflns_theta_max     27.45
_diffrn_reflns_theta_full     27.45
_diffrn_measured_fraction_theta_max     0.997
_diffrn_measured_fraction_theta_full     0.997
_diffrn_reflns_limit_h_min     -9
_diffrn_reflns_limit_h_max     8
_diffrn_reflns_limit_k_min     -15
_diffrn_reflns_limit_k_max     14
_diffrn_reflns_limit_l_min     -15
_diffrn_reflns_limit_l_max     15
_diffrn_standards_number     0
_diffrn_standards_interval_count     0
_diffrn_standards_interval_time     0
_diffrn_standards_decay_%     0
_refine_special_details
;
 Refinement of <i>F</i>^2^ against ALL reflections. The weighted
 <i>R</i>--factor <i>wR</i> and goodness of fit <i>S</i> are based on
 <i>F</i>^2^, conventional <i>R</i>--factors <i>R</i> are based on <i>F</i>,
 with <i>F</i> set to zero for negative <i>F</i>^2^. The threshold expression
 of <i>F</i>^2^ > \s(<i>F</i>^2^) is used only for calculating
 <i>R</i>--factors(gt) <i>etc</i>. and is not relevant to the choice of
 reflections for refinement. <i>R</i>--factors based on <i>F</i>^2^ are
 statistically about twice as large as those based on <i>F</i>, and
 <i>R</i>--factors based on ALL data will be even larger.
;
_reflns_number_total     2365
_reflns_number_gt     2248
_reflns_threshold_expression     I>2\s(I)
_refine_ls_structure_factor_coef     Fsqd
_refine_ls_matrix_type     full
_refine_ls_R_factor_all     0.0242
_refine_ls_R_factor_gt     0.0230
_refine_ls_wR_factor_gt     0.0608
_refine_ls_wR_factor_ref     0.0615
_refine_ls_goodness_of_fit_ref     1.064
_refine_ls_restrained_S_all     1.064
_refine_ls_number_reflns     2365
_refine_ls_number_parameters     176
_refine_ls_number_restraints     0
_refine_ls_hydrogen_treatment     mixed
_refine_ls_weighting_scheme     calc
_refine_ls_weighting_details
         'calc w=1/[\s^2^(Fo^2^)+(0.0255P)^2^+0.5729P] where P=(Fo^2^+2Fc^2^)/3'
_atom_sites_solution_hydrogens     geom
_atom_sites_solution_primary     direct
_atom_sites_solution_secondary     difmap
_refine_ls_shift/su_max     0.000
_refine_ls_shift/su_mean     0.000
_refine_diff_density_max     0.397
_refine_diff_density_min     -0.422
_refine_ls_extinction_method     'none'
_refine_ls_extinction_coef     ?
loop_
    _atom_type_symbol
    _atom_type_description
    _atom_type_scat_dispersion_real
    _atom_type_scat_dispersion_imag
    _atom_type_scat_source
    'C' 'C' 0.0033 0.0016
                         'International Tables Vol C Tables 4.2.6.8 and 6.1.1.4'
    'H' 'H' 0.0000 0.0000
                         'International Tables Vol C Tables 4.2.6.8 and 6.1.1.4'
    'N' 'N' 0.0061 0.0033
                         'International Tables Vol C Tables 4.2.6.8 and 6.1.1.4'
    'O' 'O' 0.0106 0.0060
                         'International Tables Vol C Tables 4.2.6.8 and 6.1.1.4'
    'Ni' 'Ni' 0.3393 1.1124
                         'International Tables Vol C Tables 4.2.6.8 and 6.1.1.4'
_computing_data_collection     '<i>RAPID-AUTO</i> (Rigaku, 1998)'
_computing_cell_refinement     '<i>RAPID-AUTO</i> (Rigaku, 1998)'
_computing_data_reduction     '<i>CrystalStructure</i> (Rigaku/MSC, 2004)'
_computing_structure_solution     '<i>SHELXS97</i> (Sheldrick, 2008)'
_computing_structure_refinement     '<i>SHELXL97</i> (Sheldrick, 2008)'
_computing_molecular_graphics     '<i>SHELXTL</i> (Sheldrick, 2008)'
_computing_publication_material     '<i>SHELXL97</i> (Sheldrick, 2008)'
loop_
    _atom_site_type_symbol
    _atom_site_label
    _atom_site_fract_x
    _atom_site_fract_y
    _atom_site_fract_z
    _atom_site_U_iso_or_equiv
    _atom_site_adp_type
    _atom_site_calc_flag
    _atom_site_refinement_flags
    _atom_site_occupancy
    _atom_site_symmetry_multiplicity
    _atom_site_disorder_assembly
    _atom_site_disorder_group
    Ni Ni1 0.2500 0.36726(2) 0.7500 0.01154(8) Uani d S 1 2 . .
    Ni Ni2 0.0000 1.0000 1.0000 0.01064(8) Uani d S 1 2 . .
    O O1 -0.10038(16) 0.87338(9) 0.89420(9) 0.0161(2) Uani d . 1 1 . .
    O O3 0.10695(15) 1.06255(9) 0.86383(9) 0.0145(2) Uani d . 1 1 . .
    H H3A 0.0846 1.1302 0.8571 0.022 Uiso calc R 1 1 . .
    O O2 -0.33996(15) 0.76758(9) 0.92552(9) 0.0162(2) Uani d . 1 1 . .
    O O4 0.23852(15) 0.90408(10) 1.03816(9) 0.0162(2) Uani d . 1 1 . .
    H H4A 0.3218 0.9436 1.0709 0.024 Uiso calc R 1 1 . .
    O O8 0.04444(15) 0.28697(9) 0.82901(9) 0.0152(2) Uani d . 1 1 . .
    C C1 0.1670(2) 0.60269(12) 0.77858(12) 0.0118(3) Uani d . 1 1 . .
    N N1 0.10800(18) 0.49784(10) 0.79747(10) 0.0110(2) Uani d . 1 1 . .
    C C6 -0.1837(2) 0.78123(12) 0.89848(11) 0.0112(3) Uani d . 1 1 . .
    C C4 -0.1418(2) 0.56825(12) 0.88022(11) 0.0112(3) Uani d . 1 1 . .
    H H4C -0.2463 0.5552 0.9130 0.013 Uiso calc R 1 1 . .
    C C2 0.0741(2) 0.69601(13) 0.81220(12) 0.0123(3) Uani d . 1 1 . .
    H H2A 0.1153 0.7688 0.8011 0.015 Uiso calc R 1 1 . .
    C C5 -0.0391(2) 0.47890(12) 0.84663(12) 0.0112(3) Uani d . 1 1 . .
    C C3 -0.0820(2) 0.67854(12) 0.86283(11) 0.0108(3) Uani d . 1 1 . .
    O O7 -0.21194(15) 0.32298(9) 0.90173(9) 0.0157(2) Uani d . 1 1 . .
    O O5 0.07941(17) 0.35897(11) 0.59723(10) 0.0201(2) Uani d . 1 1 . .
    H H5A 0.1245 0.3169 0.5548 0.030 Uiso calc R 1 1 . .
    C C7 -0.0751(2) 0.35285(12) 0.86043(12) 0.0120(3) Uani d . 1 1 . .
    O O6 0.02584(17) 0.96743(11) 0.64958(10) 0.0191(2) Uani d . 1 1 . .
    H H6A -0.015(3) 0.909(2) 0.6259(19) 0.031(6) Uiso d . 1 1 . .
    H H6B 0.114(4) 0.976(2) 0.621(2) 0.037(7) Uiso d . 1 1 . .
    H H5B -0.025(4) 0.352(2) 0.603(2) 0.043(7) Uiso d . 1 1 . .
    H H4B 0.240(4) 0.842(2) 1.059(2) 0.047(8) Uiso d . 1 1 . .
    H H3B 0.069(3) 1.031(2) 0.801(2) 0.035(6) Uiso d . 1 1 . .
loop_
    _atom_site_aniso_label
    _atom_site_aniso_U_11
    _atom_site_aniso_U_22
    _atom_site_aniso_U_33
    _atom_site_aniso_U_12
    _atom_site_aniso_U_13
    _atom_site_aniso_U_23
    Ni1 0.01010(14) 0.00796(14) 0.01721(14) 0.000 0.00415(10) 0.000
    Ni2 0.01066(15) 0.00722(14) 0.01465(14) 0.00026(9) 0.00393(10) -0.00035(9)
    O1 0.0192(6) 0.0099(5) 0.0203(5) -0.0022(4) 0.0067(4) -0.0040(4)
    O3 0.0182(6) 0.0093(5) 0.0165(5) -0.0002(4) 0.0048(4) 0.0003(4)
    O2 0.0151(5) 0.0139(5) 0.0209(5) 0.0015(4) 0.0067(4) 0.0015(4)
    O4 0.0140(5) 0.0103(5) 0.0241(5) 0.0009(4) 0.0025(4) 0.0019(4)
    O8 0.0136(5) 0.0090(5) 0.0239(5) 0.0007(4) 0.0059(4) 0.0014(4)
    C1 0.0120(7) 0.0097(7) 0.0135(6) -0.0012(5) 0.0020(5) 0.0007(5)
    N1 0.0108(6) 0.0092(6) 0.0131(6) -0.0003(4) 0.0025(5) -0.0002(4)
    C6 0.0130(7) 0.0107(7) 0.0097(6) 0.0016(5) 0.0015(5) 0.0008(5)
    C4 0.0098(7) 0.0124(7) 0.0114(6) -0.0002(5) 0.0018(5) 0.0010(5)
    C2 0.0138(7) 0.0092(7) 0.0140(6) -0.0012(5) 0.0023(5) 0.0005(5)
    C5 0.0106(7) 0.0107(7) 0.0119(6) -0.0004(5) 0.0005(5) 0.0008(5)
    C3 0.0112(7) 0.0100(7) 0.0109(6) 0.0003(5) 0.0001(5) -0.0010(5)
    O7 0.0127(5) 0.0124(5) 0.0227(5) -0.0007(4) 0.0049(4) 0.0029(4)
    O5 0.0117(6) 0.0275(7) 0.0217(6) -0.0010(5) 0.0045(4) -0.0089(5)
    C7 0.0111(7) 0.0103(7) 0.0139(6) 0.0001(5) -0.0004(5) 0.0012(5)
    O6 0.0156(6) 0.0219(6) 0.0210(6) -0.0053(5) 0.0061(5) -0.0033(5)
_geom_special_details
;
 All s.u.'s (except the s.u. in the dihedral angle between two l.s. planes)
 are estimated using the full covariance matrix. The cell s.u.'s are taken
 into account individually in the estimation of s.u.'s in distances, angles
 and torsion angles; correlations between s.u.'s in cell parameters are only
 used when they are defined by crystal symmetry. An approximate (isotropic)
 treatment of cell s.u.'s is used for estimating s.u.'s involving l.s. planes.
;
loop_
    _geom_bond_atom_site_label_1
    _geom_bond_atom_site_label_2
    _geom_bond_site_symmetry_2
    _geom_bond_distance
    _geom_bond_publ_flag
    Ni1 N1 2_556 1.9996(12) ?
    Ni1 N1 . 1.9996(12) ?
    Ni1 O5 . 2.0516(12) ?
    Ni1 O5 2_556 2.0516(12) ?
    Ni1 O8 . 2.1327(11) ?
    Ni1 O8 2_556 2.1327(11) ?
    Ni2 O1 . 2.0265(11) ?
    Ni2 O1 3_577 2.0265(11) ?
    Ni2 O3 3_577 2.0607(10) ?
    Ni2 O3 . 2.0607(10) ?
    Ni2 O4 3_577 2.0796(11) ?
    Ni2 O4 . 2.0796(11) ?
    O1 C6 . 1.2570(18) ?
    O3 H3A . 0.8200 ?
    O3 H3B . 0.85(2) ?
    O2 C6 . 1.2541(18) ?
    O4 H4A . 0.8200 ?
    O4 H4B . 0.78(3) ?
    O8 C7 . 1.2769(18) ?
    C1 N1 . 1.3468(18) ?
    C1 C2 . 1.393(2) ?
    C1 C1 2_556 1.493(3) ?
    N1 C5 . 1.3317(19) ?
    C6 C3 . 1.525(2) ?
    C4 C5 . 1.397(2) ?
    C4 C3 . 1.405(2) ?
    C4 H4C . 0.9300 ?
    C2 C3 . 1.398(2) ?
    C2 H2A . 0.9300 ?
    C5 C7 . 1.530(2) ?
    O7 C7 . 1.2427(19) ?
    O5 H5A . 0.8200 ?
    O5 H5B . 0.78(3) ?
    O6 H6A . 0.79(3) ?
    O6 H6B . 0.79(3) ?
loop_
    _geom_angle_atom_site_label_1
    _geom_angle_atom_site_label_2
    _geom_angle_atom_site_label_3
    _geom_angle_site_symmetry_1
    _geom_angle_site_symmetry_3
    _geom_angle
    _geom_angle_publ_flag
    N1 Ni1 N1 2_556 . 78.65(7) ?
    N1 Ni1 O5 2_556 . 93.20(5) ?
    N1 Ni1 O5 . . 91.05(5) ?
    N1 Ni1 O5 2_556 2_556 91.05(5) ?
    N1 Ni1 O5 . 2_556 93.20(5) ?
    O5 Ni1 O5 . 2_556 174.51(7) ?
    N1 Ni1 O8 2_556 . 155.70(5) ?
    N1 Ni1 O8 . . 77.21(5) ?
    O5 Ni1 O8 . . 89.96(5) ?
    O5 Ni1 O8 2_556 . 87.60(5) ?
    N1 Ni1 O8 2_556 2_556 77.21(5) ?
    N1 Ni1 O8 . 2_556 155.70(5) ?
    O5 Ni1 O8 . 2_556 87.60(5) ?
    O5 Ni1 O8 2_556 2_556 89.96(5) ?
    O8 Ni1 O8 . 2_556 127.03(6) ?
    O1 Ni2 O1 . 3_577 180.00(4) ?
    O1 Ni2 O3 . 3_577 94.76(4) ?
    O1 Ni2 O3 3_577 3_577 85.24(4) ?
    O1 Ni2 O3 . . 85.24(4) ?
    O1 Ni2 O3 3_577 . 94.76(4) ?
    O3 Ni2 O3 3_577 . 180.0000(10)
                                 ?
    O1 Ni2 O4 . 3_577 93.22(5) ?
    O1 Ni2 O4 3_577 3_577 86.78(5) ?
    O3 Ni2 O4 3_577 3_577 87.43(4) ?
    O3 Ni2 O4 . 3_577 92.57(4) ?
    O1 Ni2 O4 . . 86.78(5) ?
    O1 Ni2 O4 3_577 . 93.22(5) ?
    O3 Ni2 O4 3_577 . 92.57(4) ?
    O3 Ni2 O4 . . 87.43(4) ?
    O4 Ni2 O4 3_577 . 180.0 ?
    C6 O1 Ni2 . . 138.47(10) ?
    Ni2 O3 H3A . . 109.5 ?
    Ni2 O3 H3B . . 115.5(17) ?
    H3A O3 H3B . . 108.0 ?
    Ni2 O4 H4A . . 109.5 ?
    Ni2 O4 H4B . . 124(2) ?
    H4A O4 H4B . . 114.4 ?
    C7 O8 Ni1 . . 115.42(9) ?
    N1 C1 C2 . . 119.82(13) ?
    N1 C1 C1 . 2_556 112.73(8) ?
    C2 C1 C1 . 2_556 127.45(8) ?
    C5 N1 C1 . . 122.43(12) ?
    C5 N1 Ni1 . . 119.63(10) ?
    C1 N1 Ni1 . . 117.94(10) ?
    O2 C6 O1 . . 126.58(14) ?
    O2 C6 C3 . . 118.75(13) ?
    O1 C6 C3 . . 114.64(13) ?
    C5 C4 C3 . . 117.70(13) ?
    C5 C4 H4C . . 121.1 ?
    C3 C4 H4C . . 121.1 ?
    C1 C2 C3 . . 118.91(13) ?
    C1 C2 H2A . . 120.5 ?
    C3 C2 H2A . . 120.5 ?
    N1 C5 C4 . . 121.05(13) ?
    N1 C5 C7 . . 112.28(12) ?
    C4 C5 C7 . . 126.67(13) ?
    C2 C3 C4 . . 120.06(13) ?
    C2 C3 C6 . . 118.55(13) ?
    C4 C3 C6 . . 121.39(13) ?
    Ni1 O5 H5A . . 109.5 ?
    Ni1 O5 H5B . . 113.3(19) ?
    H5A O5 H5B . . 119.4 ?
    O7 C7 O8 . . 125.72(14) ?
    O7 C7 C5 . . 119.10(13) ?
    O8 C7 C5 . . 115.18(13) ?
    H6A O6 H6B . . 105(2) ?
loop_
    _geom_hbond_atom_site_label_D
    _geom_hbond_atom_site_label_H
    _geom_hbond_atom_site_label_A
    _geom_hbond_site_symmetry_A
    _geom_hbond_distance_DH
    _geom_hbond_distance_HA
    _geom_hbond_distance_DA
    _geom_hbond_angle_DHA
    O3 H3B O6 . 0.85(2) 1.95(2) 2.7821(16) 169(2)
    O3 H3A O8 1_565 0.82 1.90 2.7189(16) 174.4
    O4 H4A O6 4_676 0.82 1.95 2.7697(17) 177.8
    O4 H4B O7 3_567 0.78(3) 2.03(3) 2.7997(16) 172(3)
    O5 H5A O2 4_665 0.82 1.90 2.6891(16) 161.9
    O5 H5B O7 2_456 0.78(3) 1.96(3) 2.7395(17) 172(3)
    O6 H6A O2 2_456 0.79(3) 2.03(3) 2.8096(17) 170(2)
