# Supplementary material for: Poly[[hexa­aqua­(μ3-2,2′-bipyridine-4,4′,6,6′-tetra­carboxyl­ato-κ6 O 4:N,O 6,O 6′,N′:O 4′)dinickel(II)] dihydrate]
Source: Acta Crystallogr Sect E Struct Rep Online. 2012 Oct 31;68(Pt 11):m1421. doi: 10.1107/S1600536812043942 (PMC3515156; doi:10.1107/S1600536812043942)
Supplement: Supplementary file 2 [file e-68-m1421-Isup2.hkl]

# 
# h,k,l, Fc-squared, Fo-squared, sigma(Fo-squared) and status flag 
# 
data_I
_shelx_title ' Lkw93 in P2/n' 
_shelx_refln_list_code          4 
_shelx_F_calc_maximum      183.99 
_exptl_crystal_F_000       604.00 
_reflns_d_resolution_high  0.7710 
 
loop_ 
 _symmetry_equiv_pos_as_xyz 
 'x, y, z' 
 '-x+1/2, y, -z+1/2' 
 '-x, -y, -z' 
 'x-1/2, -y, z-1/2' 
 
_cell_length_a     7.3588 
_cell_length_b    11.8463 
_cell_length_c    11.9942 
_cell_angle_alpha  90.000 
_cell_angle_beta   99.184 
_cell_angle_gamma  90.000 
 
_shelx_F_squared_multiplier     1.000 
 
loop_ 
 _refln_index_h 
 _refln_index_k 
 _refln_index_l 
 _refln_F_squared_calc 
 _refln_F_squared_meas 
 _refln_F_squared_sigma 
 _refln_observed_status 
   2   0   0     1806.09     1917.03     56.36 o 
   4   0   0     1856.84     1572.72     46.85 o 
   6   0   0      783.57      814.03     31.62 o 
   8   0   0      719.24      781.96     46.52 o 
   0   1   0      284.90      306.20     11.22 o 
   1   1   0     4176.01     3997.42    148.61 o 
   2   1   0     4577.36     4641.50     95.76 o 
   3   1   0     1240.33     1464.84     43.30 o 
   4   1   0     1147.14     1253.44     26.59 o 
   5   1   0       45.16       39.06      1.82 o 
   6   1   0     2103.71     2178.46     66.20 o 
   7   1   0      156.50      158.11      9.33 o 
   8   1   0      449.04      430.86     39.44 o 
   9   1   0      106.27      112.54      9.55 o 
   0   2   0     1787.20     1605.47     47.05 o 
   1   2   0      762.78      732.46     17.34 o 
   2   2   0     6004.44     5891.18    149.88 o 
   3   2   0     3608.35     3490.20     88.60 o 
   4   2   0     1160.18     1169.45     24.81 o 
   5   2   0     2727.38     2639.73     99.94 o 
   6   2   0      759.66      757.59     28.22 o 
   7   2   0      644.71      717.87     23.88 o 
   8   2   0     1758.65     1781.44    156.36 o 
   9   2   0      839.60      860.99     36.67 o 
   0   3   0    25909.11    18780.93    816.69 o 
   1   3   0       10.96       10.52      1.03 o 
   2   3   0     2490.30     2496.35     57.08 o 
   3   3   0      231.47      225.45      5.89 o 
   4   3   0     6319.33     6052.95    340.85 o 
   5   3   0       44.38       45.17      2.80 o 
   6   3   0      144.08      162.54     11.30 o 
   7   3   0     1854.50     1984.85     61.19 o 
   8   3   0      250.33      279.05     24.83 o 
   9   3   0        0.87        5.46      3.88 o 
   0   4   0        5.28        1.46      0.99 o 
   1   4   0     1072.12     1127.11     23.73 o 
   2   4   0    11736.81    12095.78    274.25 o 
   3   4   0     1452.64     1528.30     35.44 o 
   4   4   0       40.02       47.81      3.63 o 
   5   4   0       63.21       81.28      5.26 o 
   6   4   0     6252.43     5935.15    202.38 o 
   7   4   0       73.24       88.10      5.50 o 
   8   4   0        0.33       -0.75      2.46 o 
   9   4   0        0.17        2.20      5.03 o 
   0   5   0       34.54       84.50      3.53 o 
   1   5   0        5.39        4.31      0.68 o 
   2   5   0        2.66        3.45      0.80 o 
   3   5   0      182.86      172.57      4.96 o 
   4   5   0     1526.79     1467.47     35.70 o 
   5   5   0     2204.21     2247.67     58.84 o 
   6   5   0     3026.31     2935.92     76.43 o 
   7   5   0      429.19      435.38     13.58 o 
   8   5   0      515.29      498.84     22.54 o 
   0   6   0     3906.75     3799.30    131.24 o 
   1   6   0     2592.29     2531.16     58.24 o 
   2   6   0     4256.57     4481.46     92.98 o 
   3   6   0     3039.41     3044.58     73.70 o 
   4   6   0     1924.86     1947.53     51.03 o 
   5   6   0      470.11      458.39     13.63 o 
   6   6   0       58.44       69.80      4.94 o 
   7   6   0      502.85      495.28     17.63 o 
   8   6   0      112.07      113.63      9.22 o 
   0   7   0     1064.06     1106.93     47.78 o 
   1   7   0      528.55      501.43     12.44 o 
   2   7   0     5868.15     5836.79    121.06 o 
   3   7   0        2.30       11.79      4.58 o 
   4   7   0      205.21      198.61      8.16 o 
   5   7   0      318.97      294.86     17.12 o 
   6   7   0     2568.52     2543.23     77.11 o 
   7   7   0       36.35       41.96      4.32 o 
   8   7   0       19.93       17.44      4.65 o 
   0   8   0     4107.01     3999.46    132.07 o 
   1   8   0      222.76      229.59      7.28 o 
   2   8   0       95.81       97.13      4.84 o 
   3   8   0        2.03        5.63      1.58 o 
   4   8   0     1817.75     1742.17     56.76 o 
   5   8   0      265.72      234.66     14.25 o 
   6   8   0       13.24       12.15      2.90 o 
   7   8   0        4.90        8.14      2.78 o 
   8   8   0      982.54      949.59     39.44 o 
   0   9   0     1227.22     1280.65     48.00 o 
   1   9   0     2058.49     2125.33     49.33 o 
   2   9   0       87.75       92.69      5.21 o 
   3   9   0     1510.20     1523.64     40.54 o 
   4   9   0      353.20      352.97     13.06 o 
   5   9   0      251.52      237.61      9.98 o 
   6   9   0      633.98      634.65     22.01 o 
   7   9   0      827.65      838.99     28.42 o 
   0  10   0      656.09      646.79     25.87 o 
   1  10   0      148.94      133.51      6.40 o 
   2  10   0      758.52      823.22     26.61 o 
   3  10   0      722.98      652.74     31.20 o 
   4  10   0      494.23      526.99     20.72 o 
   5  10   0     1045.43      953.97     31.27 o 
   6  10   0      679.79      653.71     22.80 o 
   7  10   0      234.60      241.08     10.99 o 
   0  11   0      269.74      297.20     13.76 o 
   1  11   0       21.97       14.12      4.07 o 
   2  11   0       20.44       17.27      2.86 o 
   3  11   0      194.45      175.46     10.22 o 
   4  11   0     3643.13     3452.91    126.67 o 
   5  11   0       73.15       68.72      5.54 o 
   6  11   0       58.91       62.51      5.47 o 
   0  12   0        0.27        6.91      4.40 o 
   1  12   0       40.66       47.19      6.53 o 
   2  12   0      430.27      450.50     19.14 o 
   3  12   0      129.38      145.71      9.22 o 
   4  12   0        1.25        0.30      3.09 o 
   5  12   0      110.55      112.32      9.33 o 
   0  13   0      520.03      534.61     33.00 o 
   1  13   0     2387.24     2378.49     88.56 o 
   2  13   0       23.71       17.75      4.11 o 
   3  13   0      261.11      258.72     13.78 o 
   4  13   0      486.91      528.70     38.03 o 
   5  13   0      479.35      505.87     23.22 o 
   0  14   0     1575.97     1679.27     90.52 o 
   1  14   0      146.29      180.72     10.67 o 
   2  14   0      312.65      307.73     22.63 o 
   3  14   0      306.88      313.49     15.89 o 
   0  15   0      150.17      152.75     13.83 o 
   1  15   0        5.94        7.30      4.40 o 
   2  15   0      952.02      907.68     52.80 o 
  -9   0   1       50.46       53.74      9.74 o 
  -7   0   1      705.01      689.25     40.54 o 
  -5   0   1      411.29      416.54     16.73 o 
  -3   0   1       27.67       22.18      2.92 o 
  -1   0   1     5691.44     5350.87    225.35 o 
   3   0   1      572.38      531.19     16.32 o 
   5   0   1     3810.01     3730.81    109.74 o 
   7   0   1      385.18      379.98     24.51 o 
   9   0   1     1745.51     1818.50    101.20 o 
  -9   1   1      673.73      750.86     32.56 o 
  -8   1   1      366.31      353.77     17.22 o 
  -7   1   1       76.39       89.75      6.88 o 
  -6   1   1     1677.05     1677.41     44.21 o 
  -5   1   1      538.71      553.48     12.38 o 
  -4   1   1     5060.11     5386.19    111.58 o 
  -3   1   1       36.82       36.36      1.71 o 
  -2   1   1      891.73      979.41     22.59 o 
  -1   1   1     5169.91     5023.29    156.21 o 
   0   1   1      745.12      771.55     17.51 o 
   1   1   1      133.26      148.56      6.14 o 
   2   1   1      140.99      145.13      3.43 o 
   3   1   1     4340.77     4123.87     85.43 o 
   4   1   1     1171.96     1264.91     26.80 o 
   5   1   1       23.62       44.99      3.20 o 
   6   1   1      588.26      601.85     19.94 o 
   7   1   1     1479.22     1377.25     86.43 o 
   8   1   1      108.55       91.44     13.67 o 
   9   1   1      403.27      381.74     19.22 o 
  -9   2   1      639.38      603.72     27.11 o 
  -8   2   1      652.26      631.07     27.33 o 
  -7   2   1     1773.11     1716.47     53.19 o 
  -6   2   1     1306.20     1376.94     36.75 o 
  -5   2   1     1442.76     1470.55     38.48 o 
  -4   2   1      906.65      908.86     38.74 o 
  -3   2   1       93.33      101.49      3.16 o 
  -2   2   1     4659.64     4736.94     97.87 o 
  -1   2   1      212.14      209.22      4.81 o 
   0   2   1     5063.13     5328.24    134.49 o 
   1   2   1     6585.69     6553.90    213.90 o 
   2   2   1      987.54     1024.96     23.80 o 
   3   2   1      581.49      504.64     12.67 o 
   4   2   1     4849.60     4964.79    102.93 o 
   5   2   1       26.42       45.89      2.72 o 
   6   2   1      879.42      904.14     28.89 o 
   7   2   1      834.69      842.17     27.56 o 
   8   2   1        3.40        1.55      2.86 o 
   9   2   1       47.68       45.37      6.43 o 
  -9   3   1       60.12       67.60      7.44 o 
  -8   3   1      173.39      153.70      9.75 o 
  -7   3   1      234.29      258.41      8.81 o 
  -6   3   1     2557.14     2634.04     68.73 o 
  -5   3   1        1.33        1.93      0.88 o 
  -4   3   1       26.84       25.84      1.29 o 
  -3   3   1     1222.71     1122.23     29.62 o 
  -2   3   1        7.66        5.02      0.69 o 
  -1   3   1      609.01      634.01     14.98 o 
   0   3   1     1200.83     1128.43     27.67 o 
   1   3   1     6379.96     6474.28    133.58 o 
   2   3   1     4498.12     4927.77    101.57 o 
   3   3   1      570.69      552.92     14.58 o 
   4   3   1      209.01      223.56      5.42 o 
   5   3   1     4973.09     4932.94    187.63 o 
   6   3   1       96.93      102.01      5.17 o 
   7   3   1      162.71      168.82      7.79 o 
   8   3   1       12.90       37.51      9.59 o 
   9   3   1     1205.37     1234.01     50.34 o 
  -9   4   1      732.08      759.02     46.83 o 
  -8   4   1      199.04      187.71     21.39 o 
  -7   4   1      130.09      120.75      8.74 o 
  -6   4   1       29.29       29.98      2.68 o 
  -5   4   1     1544.53     1545.74     40.85 o 
  -4   4   1      252.93      256.79      6.95 o 
  -3   4   1       26.04       38.84      2.47 o 
  -2   4   1     1479.49     1575.76     33.07 o 
  -1   4   1     4964.69     4945.71    106.80 o 
   0   4   1     3485.06     3570.60     81.14 o 
   1   4   1        4.14        2.73      0.87 o 
   2   4   1     1471.14     1605.13     33.73 o 
   3   4   1    14469.92    14560.34    448.60 o 
   4   4   1      772.95      772.95     21.05 o 
   5   4   1      195.91      206.22      8.08 o 
   6   4   1       27.26       30.53      2.65 o 
   7   4   1      486.45      500.88     21.58 o 
   8   4   1       19.66       25.91      3.69 o 
  -8   5   1      285.95      297.91     15.21 o 
  -7   5   1     1694.63     1633.70     50.54 o 
  -6   5   1      386.21      376.31     15.56 o 
  -5   5   1      227.57      236.30      7.77 o 
  -4   5   1      723.81      726.36     23.98 o 
  -3   5   1     5524.97     5666.37    129.14 o 
  -2   5   1     4205.28     4377.23     90.84 o 
  -1   5   1      890.73     1087.71     22.99 o 
   0   5   1     3007.71     2566.59    109.35 o 
   1   5   1      262.30      232.59      5.57 o 
   2   5   1      491.58      560.20     12.45 o 
   3   5   1       17.75       32.06      1.87 o 
   4   5   1     1799.60     1839.85     48.24 o 
   5   5   1     2520.61     2477.53     64.73 o 
   6   5   1       15.06       29.33      6.29 o 
   7   5   1      747.63      783.33     47.46 o 
   8   5   1       32.92       35.38      7.39 o 
  -8   6   1      452.13      407.60     19.44 o 
  -7   6   1      641.54      713.91     26.19 o 
  -6   6   1     1409.79     1383.46     43.17 o 
  -5   6   1      980.29     1003.66     31.69 o 
  -4   6   1      178.05      172.97      5.45 o 
  -3   6   1     1511.63     1524.30     35.53 o 
  -2   6   1     2543.49     2559.51     53.58 o 
  -1   6   1     1048.38     1079.20     23.03 o 
   0   6   1      813.93      803.35     17.47 o 
   1   6   1     2787.40     2918.11     66.84 o 
   2   6   1      213.20      181.56      5.75 o 
   3   6   1      439.47      476.48     11.99 o 
   4   6   1      216.33      205.55      7.02 o 
   5   6   1      739.97      770.63     21.56 o 
   6   6   1     3306.98     3292.20     85.74 o 
   7   6   1        2.67        2.99      3.11 o 
   8   6   1      291.85      301.00     15.43 o 
  -8   7   1        6.54        5.81      3.78 o 
  -7   7   1      362.55      329.58     20.42 o 
  -6   7   1      216.02      212.55      9.17 o 
  -5   7   1      611.04      627.77     77.47 o 
  -4   7   1      467.84      468.31     13.66 o 
  -3   7   1      145.69      177.16      6.12 o 
  -2   7   1       15.31        8.22      1.50 o 
  -1   7   1     7198.31     6896.55    161.57 o 
   0   7   1        1.56        4.92      1.88 o 
   1   7   1      198.60      188.82      4.92 o 
   2   7   1       81.58      100.30      3.10 o 
   3   7   1     2262.49     2204.04     69.44 o 
   4   7   1      489.03      481.53     14.14 o 
   5   7   1      156.24      154.81      7.25 o 
   6   7   1      471.87      483.26     17.17 o 
   7   7   1     3764.65     3524.92    105.89 o 
   8   7   1      196.72      182.90     11.44 o 
  -8   8   1       17.45       16.78      3.65 o 
  -7   8   1     1533.73     1452.56     46.02 o 
  -6   8   1      506.95      465.83     16.80 o 
  -5   8   1       76.10       63.78      4.76 o 
  -4   8   1        9.02       10.55      2.23 o 
  -3   8   1     6498.12     6727.34    171.18 o 
  -2   8   1      739.49      780.04     21.37 o 
  -1   8   1      244.03      248.31      6.95 o 
   0   8   1     1132.37     1160.78     27.35 o 
   1   8   1     2927.35     2920.09     61.00 o 
   2   8   1      209.87      211.30      6.18 o 
   3   8   1        6.84        5.84      1.83 o 
   4   8   1      506.49      513.72     17.66 o 
   5   8   1     1183.48     1151.74     36.53 o 
   6   8   1        1.65       -0.76      2.17 o 
   7   8   1        1.66        3.16      2.54 o 
  -7   9   1        2.08       -1.51      2.53 o 
  -6   9   1      498.48      513.42     18.44 o 
  -5   9   1     1113.60     1171.43     44.91 o 
  -4   9   1       33.54       50.97      5.00 o 
  -3   9   1     1138.15     1118.64     30.29 o 
  -2   9   1      945.30      952.50     25.97 o 
  -1   9   1     6134.72     6180.42    140.25 o 
   0   9   1     1119.48     1121.47     26.67 o 
   1   9   1      440.95      466.15     14.15 o 
   2   9   1       88.11       98.23      5.49 o 
   3   9   1       52.30       63.93      4.39 o 
   4   9   1      418.13      436.58     15.53 o 
   5   9   1      492.31      464.15     16.63 o 
   6   9   1      795.59      767.96     25.94 o 
   7   9   1      197.54      203.63      9.61 o 
  -7  10   1        2.91        2.34      2.89 o 
  -6  10   1      376.57      380.56     14.69 o 
  -5  10   1     1537.43     1479.00     46.57 o 
  -4  10   1       10.28        7.44      2.48 o 
  -3  10   1        1.82        4.56      1.98 o 
  -2  10   1       84.37       87.25      4.38 o 
  -1  10   1     1673.12     1637.12     74.98 o 
   0  10   1     4683.46     4670.12    118.56 o 
   1  10   1     1165.79     1195.29     46.00 o 
   2  10   1       46.82       38.93      3.65 o 
   3  10   1     2078.28     2059.30     83.76 o 
   4  10   1      511.89      527.48     18.38 o 
   5  10   1      192.34      188.27     11.26 o 
   6  10   1      392.05      391.78     15.12 o 
   7  10   1      417.16      426.31     16.45 o 
  -6  11   1       37.07       34.67      4.41 o 
  -5  11   1       52.87       41.78      4.41 o 
  -4  11   1      164.56      159.45      7.80 o 
  -3  11   1     2869.45     2736.78    149.76 o 
  -2  11   1        8.76        6.87      3.49 o 
  -1  11   1       99.52      104.95      9.43 o 
   0  11   1       27.45       31.09      2.81 o 
   1  11   1     1678.30     1691.98     55.08 o 
   2  11   1       33.60       37.20      3.73 o 
   3  11   1        8.45        7.18      2.99 o 
   4  11   1      133.14      125.06      8.55 o 
   5  11   1     2128.46     2047.79     77.34 o 
   6  11   1       23.63       17.02      5.34 o 
  -5  12   1     2282.61     2221.45     83.78 o 
  -4  12   1       16.16       15.24      4.00 o 
  -3  12   1       37.58       48.10      5.66 o 
  -2  12   1      212.46      207.01      9.07 o 
  -1  12   1     1742.63     1835.93     69.12 o 
   0  12   1      448.52      434.03     19.22 o 
   1  12   1        0.13       -0.74      2.16 o 
   2  12   1      128.10      143.76     10.37 o 
   3  12   1     1196.84     1238.79     48.33 o 
   4  12   1      201.01      215.35     12.22 o 
   5  12   1       49.81       44.36      5.99 o 
  -5  13   1      372.38      397.69     19.33 o 
  -4  13   1       15.44       11.65      4.87 o 
  -3  13   1      634.59      621.74     67.89 o 
  -2  13   1       15.38       13.91      3.04 o 
  -1  13   1      285.12      274.36     13.77 o 
   0  13   1      661.33      683.07     38.19 o 
   1  13   1      482.67      499.63     23.26 o 
   2  13   1      432.73      425.92     19.44 o 
   3  13   1      671.35      701.00     29.55 o 
   4  13   1      444.61      464.32     21.55 o 
  -3  14   1      403.72      376.84     18.11 o 
  -2  14   1      872.87      889.87     35.99 o 
  -1  14   1      137.33      148.30      9.67 o 
   0  14   1        5.75        7.86      3.56 o 
   1  14   1     1593.76     1585.33    104.82 o 
   2  14   1      117.10      132.02      9.20 o 
   3  14   1      199.68      239.29     13.99 o 
  -2  15   1      125.56      144.26     13.83 o 
  -1  15   1     1585.47     1570.86     60.56 o 
   0  15   1      173.70      193.38     11.55 o 
   1  15   1      101.04       95.23     11.94 o 
  -8   0   2       31.77       38.03      7.54 o 
  -6   0   2     5954.18     5698.09    167.37 o 
  -4   0   2      801.56      892.66     29.39 o 
  -2   0   2     4881.08     4849.30    193.78 o 
   0   0   2      314.82      353.21     13.33 o 
   2   0   2      191.02      226.47      7.49 o 
   4   0   2       15.31        9.19      1.65 o 
   6   0   2      743.77      753.36     43.37 o 
   8   0   2      242.59      251.75     19.17 o 
  -9   1   2      318.92      347.88     17.77 o 
  -8   1   2     1575.29     1647.61     64.34 o 
  -7   1   2      669.04      653.98     27.45 o 
  -6   1   2       35.25       35.88      2.21 o 
  -5   1   2      254.44      216.94      7.38 o 
  -4   1   2     2823.21     2275.74     47.69 o 
  -3   1   2     4225.59     4139.13    159.74 o 
  -2   1   2     1229.11     1246.02     26.06 o 
  -1   1   2      831.20      870.25     19.95 o 
   0   1   2    20792.27    18347.30    542.38 o 
   1   1   2      286.14      300.63      7.22 o 
   2   1   2      692.64      710.37     16.69 o 
   3   1   2     2213.71     2279.52     47.54 o 
   4   1   2     3461.34     3554.33     73.90 o 
   5   1   2     4130.46     4349.66    113.32 o 
   6   1   2        0.43        1.76      1.75 o 
   7   1   2      317.65      336.16     16.00 o 
   8   1   2      772.65      764.29     39.92 o 
   9   1   2      312.08      327.89     17.33 o 
  -9   2   2      186.09      211.05     12.78 o 
  -8   2   2     2364.46     2449.61    119.27 o 
  -7   2   2      118.05      121.48      5.26 o 
  -6   2   2      727.56      771.18     18.92 o 
  -5   2   2      115.78       97.11      7.98 o 
  -4   2   2     5498.46     5589.70    179.52 o 
  -3   2   2     1262.20     1335.33     31.09 o 
  -2   2   2     1979.06     2050.66     42.65 o 
  -1   2   2     2150.94     2152.22     63.19 o 
   0   2   2      509.15      493.71     10.50 o 
   1   2   2      240.04      181.74      4.41 o 
   2   2   2     2314.18     2357.01     53.93 o 
   3   2   2     1027.33     1026.62     24.05 o 
   4   2   2     1373.96     1413.84     32.93 o 
   5   2   2     1411.37     1385.67     42.29 o 
   6   2   2        3.88        5.03      2.00 o 
   7   2   2      535.59      553.08     19.02 o 
   8   2   2      111.90      111.08      8.11 o 
   9   2   2      268.14      266.37     14.78 o 
  -9   3   2       15.58       12.57      5.97 o 
  -8   3   2       28.89       34.12      5.11 o 
  -7   3   2      215.60      195.73      7.24 o 
  -6   3   2     2557.12     2341.19     94.09 o 
  -5   3   2      293.51      310.79      8.32 o 
  -4   3   2        5.18        2.18      0.70 o 
  -3   3   2     4376.47     4642.67     96.03 o 
  -2   3   2     8392.73     8206.63    169.46 o 
  -1   3   2     2294.42     2537.82     91.66 o 
   0   3   2       45.67       56.61      1.64 o 
   1   3   2     2280.57     2107.72     47.84 o 
   2   3   2     3169.98     3098.30    101.25 o 
   3   3   2      480.57      487.98     11.93 o 
   4   3   2        7.50       10.96      1.32 o 
   5   3   2      354.24      356.85     10.70 o 
   6   3   2     1296.16     1307.01     41.75 o 
   7   3   2      947.52      965.34     31.37 o 
   8   3   2      470.33      476.01     21.89 o 
  -9   4   2        0.47       10.37      5.97 o 
  -8   4   2     2317.03     2372.12     89.40 o 
  -7   4   2       19.13       20.86      2.56 o 
  -6   4   2     1198.54     1215.80     32.87 o 
  -5   4   2       98.96      106.38      4.35 o 
  -4   4   2     1371.10     1343.07     31.58 o 
  -3   4   2       46.07       41.81      1.73 o 
  -2   4   2     5308.91     5635.13    126.99 o 
  -1   4   2       54.89       75.71      2.43 o 
   0   4   2     2592.15     2624.85     66.86 o 
   1   4   2     5527.64     5820.09    139.01 o 
   2   4   2     1457.74     1520.50     34.93 o 
   3   4   2     1280.19     1411.33     32.56 o 
   4   4   2     5206.00     5317.40    157.83 o 
   5   4   2      425.42      421.80     13.84 o 
   6   4   2      107.83      110.99      4.84 o 
   7   4   2       10.76       14.25      2.86 o 
   8   4   2       89.79       92.39      8.11 o 
  -9   5   2      303.91      287.26     22.31 o 
  -8   5   2       79.56       82.99     11.94 o 
  -7   5   2      125.10      129.23      7.64 o 
  -6   5   2      973.67      996.38     31.68 o 
  -5   5   2        9.11        7.71      1.31 o 
  -4   5   2      279.88      305.00      8.16 o 
  -3   5   2      649.56      626.42     15.23 o 
  -2   5   2    10532.99    10590.40    218.12 o 
  -1   5   2    10417.20    11058.85    277.44 o 
   0   5   2      775.42      826.29     19.42 o 
   1   5   2      423.73      508.76     11.28 o 
   2   5   2     6838.66     6649.84    214.63 o 
   3   5   2     3141.13     3209.47     73.47 o 
   4   5   2      303.19      289.73      9.07 o 
   5   5   2     1262.06     1339.95     50.89 o 
   6   5   2     1044.56     1058.91     29.06 o 
   7   5   2       81.67       79.97      5.74 o 
   8   5   2       11.50       12.75      3.23 o 
  -8   6   2        2.74        0.29      2.32 o 
  -7   6   2     1227.92     1163.46     37.13 o 
  -6   6   2     2719.22     2699.34     81.51 o 
  -5   6   2     2325.89     2383.68     71.96 o 
  -4   6   2     1212.83     1163.84     31.02 o 
  -3   6   2      461.41      474.14     13.50 o 
  -2   6   2     7072.68     7023.92    158.82 o 
  -1   6   2       30.34       65.08      2.86 o 
   0   6   2       16.34        7.71      1.45 o 
   1   6   2     1311.58     1314.58     28.03 o 
   2   6   2      236.39      237.73      5.84 o 
   3   6   2     1037.11     1034.57     27.89 o 
   4   6   2       43.64       43.24      3.00 o 
   5   6   2        3.16        4.93      1.67 o 
   6   6   2      566.19      533.23     18.57 o 
   7   6   2      346.09      339.64     16.33 o 
   8   6   2      104.27      100.63      8.55 o 
  -8   7   2     1441.43     1467.26     46.60 o 
  -7   7   2      239.31      233.35     10.56 o 
  -6   7   2     1089.76     1066.44     34.11 o 
  -5   7   2     1587.57     1573.65     62.68 o 
  -4   7   2      691.93      665.92     18.65 o 
  -3   7   2      158.14      177.88      8.03 o 
  -2   7   2      256.08      284.86      8.50 o 
  -1   7   2      918.00      913.94     21.81 o 
   0   7   2     2728.26     2725.42     64.67 o 
   1   7   2      150.71      173.10      4.61 o 
   2   7   2        0.49        6.62      2.18 o 
   3   7   2      500.79      458.65     13.43 o 
   4   7   2     3266.89     3235.70     84.02 o 
   5   7   2      294.59      274.34      9.19 o 
   6   7   2      837.10      795.81     26.24 o 
   7   7   2      143.04      147.23      9.67 o 
   8   7   2     1317.65     1334.51     52.99 o 
  -8   8   2      106.10      102.14      7.09 o 
  -7   8   2      188.84      195.40     10.10 o 
  -6   8   2     1243.49     1135.91     69.30 o 
  -5   8   2      156.94      151.96      7.25 o 
  -4   8   2      970.99      960.07     26.23 o 
  -3   8   2       74.30       77.94      3.79 o 
  -2   8   2     5497.56     5370.69    270.31 o 
  -1   8   2      981.48     1038.13     24.73 o 
   0   8   2       28.82       30.33      2.22 o 
   1   8   2      132.26      141.08      4.06 o 
   2   8   2     3260.84     3172.98    110.71 o 
   3   8   2     1559.97     1535.67     40.86 o 
   4   8   2      623.48      621.21     20.74 o 
   5   8   2       82.78       73.34      5.88 o 
   6   8   2     1089.20     1156.64     37.01 o 
   7   8   2      165.42      146.33     12.26 o 
  -7   9   2      494.56      473.25     21.35 o 
  -6   9   2      191.63      195.18     11.00 o 
  -5   9   2       43.15       36.99      3.87 o 
  -4   9   2     1298.94     1304.65     40.76 o 
  -3   9   2      881.96      852.55     27.22 o 
  -2   9   2     2588.15     2442.58     63.48 o 
  -1   9   2       22.17       27.87      2.63 o 
   0   9   2     6138.83     6137.01    139.47 o 
   1   9   2      810.78      807.02     19.66 o 
   2   9   2      707.76      774.60     24.85 o 
   3   9   2      280.48      283.21     10.87 o 
   4   9   2      486.44      489.05     17.11 o 
   5   9   2      201.06      217.27     19.50 o 
   6   9   2      191.79      160.47      8.92 o 
   7   9   2       63.27       54.84      5.18 o 
  -7  10   2      106.26      108.59      9.15 o 
  -6  10   2        5.40        4.23      2.66 o 
  -5  10   2     1294.40     1240.58     48.56 o 
  -4  10   2      785.29      756.19     25.10 o 
  -3  10   2      240.30      249.34     14.76 o 
  -2  10   2       70.35       74.38      4.11 o 
  -1  10   2       88.95      109.46      5.51 o 
   0  10   2      664.90      682.40     19.16 o 
   1  10   2     2636.91     2635.78     78.81 o 
   2  10   2      230.58      236.22     11.89 o 
   3  10   2      346.62      339.55     16.00 o 
   4  10   2     4081.88     3871.99    141.23 o 
   5  10   2       12.36       11.94      2.90 o 
   6  10   2      101.13      103.03      6.93 o 
  -6  11   2      161.59      162.54     10.73 o 
  -5  11   2        9.71       13.41      3.24 o 
  -4  11   2        7.43       14.76      8.96 o 
  -3  11   2      663.99      615.91     18.03 o 
  -2  11   2     2301.36     2296.20     72.16 o 
  -1  11   2        0.24        0.28      1.93 o 
   0  11   2      140.59      163.17      6.49 o 
   1  11   2       37.87       40.64      3.90 o 
   2  11   2     1727.35     1730.08     70.40 o 
   3  11   2       57.66       78.43      7.11 o 
   4  11   2        3.05        1.26      2.89 o 
   5  11   2      243.76      251.10     13.67 o 
   6  11   2     1140.91     1121.84     44.89 o 
  -5  12   2       49.38       55.23     12.57 o 
  -4  12   2     2175.49     2115.96     79.56 o 
  -3  12   2      604.79      596.22     29.07 o 
  -2  12   2        0.97        1.09      2.22 o 
  -1  12   2      649.61      643.10     21.65 o 
   0  12   2     2019.46     2042.07     76.34 o 
   1  12   2      482.76      461.25     16.39 o 
   2  12   2       46.47       34.20      4.87 o 
   3  12   2       11.03       13.00      3.66 o 
   4  12   2     1816.58     1739.52     81.56 o 
   5  12   2       97.09       96.50      8.45 o 
  -5  13   2      473.34      472.57     22.00 o 
  -4  13   2       39.62       41.83      5.66 o 
  -3  13   2      344.28      369.79     17.67 o 
  -2  13   2       38.97       38.74      4.23 o 
  -1  13   2      308.35      340.58     16.33 o 
   0  13   2      446.21      461.84     20.44 o 
   1  13   2       95.89       87.68      7.38 o 
   2  13   2     1283.34     1344.48     54.53 o 
   3  13   2       29.31       39.29      5.54 o 
   4  13   2      429.09      404.94     44.32 o 
  -3  14   2      225.68      208.22     12.11 o 
  -2  14   2      710.80      667.44     22.98 o 
  -1  14   2      391.32      445.20     20.33 o 
   0  14   2       10.79       19.25      4.30 o 
   1  14   2       94.89       99.32     12.26 o 
   2  14   2      933.30      960.16     38.77 o 
   3  14   2      501.82      517.17     23.33 o 
  -1  15   2      174.58      197.41     11.78 o 
   0  15   2      931.55      904.91     68.67 o 
   1  15   2      165.36      175.38     16.03 o 
  -9   0   3     1560.50     1715.10     95.55 o 
  -7   0   3      341.45      339.35     14.99 o 
  -5   0   3     7651.03     7631.07    275.14 o 
  -3   0   3      283.84      339.19     10.93 o 
  -1   0   3    11854.57    10638.63    539.96 o 
   3   0   3    12714.45    12159.24    355.02 o 
   5   0   3     1825.30     1845.82    120.53 o 
   7   0   3     2334.22     2382.98    128.23 o 
  -9   1   3       12.08        9.58      4.07 o 
  -8   1   3      491.85      546.72     37.24 o 
  -7   1   3     1022.34     1076.35     34.32 o 
  -6   1   3       13.17       12.66      2.05 o 
  -5   1   3     1302.24     1238.76     26.65 o 
  -4   1   3      140.48      120.97      4.22 o 
  -3   1   3     5163.47     4930.33    111.32 o 
  -2   1   3       93.91       69.18      2.03 o 
  -1   1   3     3592.77     3376.61     97.92 o 
   0   1   3      660.73      749.41     20.25 o 
   1   1   3    23206.15    20825.28    685.73 o 
   2   1   3     2092.40     2131.76     44.40 o 
   3   1   3     1656.30     1633.14     79.60 o 
   4   1   3        2.06        3.43      1.13 o 
   5   1   3     2448.08     2479.92     78.75 o 
   6   1   3        1.89        6.50      3.68 o 
   7   1   3       98.06       99.14      7.22 o 
   8   1   3       92.03       92.81      8.09 o 
  -9   2   3      193.15      195.12     12.00 o 
  -8   2   3     1988.41     1995.73     77.00 o 
  -7   2   3        9.33       15.84      2.14 o 
  -6   2   3      855.09      888.83     21.68 o 
  -5   2   3     2617.33     2705.16     61.96 o 
  -4   2   3     1710.54     1794.48     49.96 o 
  -3   2   3     4882.77     4842.49    100.29 o 
  -2   2   3    10136.92     9460.61    195.37 o 
  -1   2   3     1354.85     1307.05     30.16 o 
   0   2   3      269.79      303.61      6.99 o 
   1   2   3    10650.68    10310.18    268.93 o 
   2   2   3      421.49      388.27      9.58 o 
   3   2   3     2897.54     2786.59    106.48 o 
   4   2   3     2645.45     2625.71     60.38 o 
   5   2   3     1728.47     1709.72     52.24 o 
   6   2   3      283.89      270.21     10.45 o 
   7   2   3      340.62      332.80     16.00 o 
   8   2   3      535.77      570.20     25.45 o 
  -9   3   3      998.01      939.11     55.94 o 
  -8   3   3       90.45       74.17     10.37 o 
  -7   3   3      819.22      816.58     26.71 o 
  -6   3   3     1203.28     1212.91     29.08 o 
  -5   3   3     4769.87     4536.44    114.13 o 
  -4   3   3      622.44      584.04     13.01 o 
  -3   3   3      429.81      529.21     15.46 o 
  -2   3   3      242.44      262.86      6.62 o 
  -1   3   3     4030.45     4033.17     83.47 o 
   0   3   3      473.99      531.06     11.48 o 
   1   3   3      769.22      763.47     16.37 o 
   2   3   3      208.33      204.29      6.11 o 
   3   3   3     9915.48    10053.63    227.72 o 
   4   3   3      396.83      421.07     12.11 o 
   5   3   3       43.97       55.17      3.26 o 
   6   3   3       53.19       53.10      4.17 o 
   7   3   3     2031.85     2024.16     62.45 o 
   8   3   3      673.92      684.46     29.56 o 
  -9   4   3       10.00       11.94      5.97 o 
  -8   4   3       78.25       93.29      6.88 o 
  -7   4   3     2942.70     3155.42     99.32 o 
  -6   4   3       85.24       98.57      5.76 o 
  -5   4   3       91.52      103.30      3.76 o 
  -4   4   3     1254.38     1383.86     36.61 o 
  -3   4   3     7651.95     7011.92    172.53 o 
  -2   4   3     1659.73     1678.42     38.53 o 
  -1   4   3       63.03       80.13      2.60 o 
   0   4   3     3355.49     3466.16     85.42 o 
   1   4   3     5175.12     5027.25    108.93 o 
   2   4   3       48.73       40.05      1.90 o 
   3   4   3      152.86      149.97      5.02 o 
   4   4   3       46.29       56.43      3.21 o 
   5   4   3     3489.83     3481.90    107.61 o 
   6   4   3       51.46       48.31      3.98 o 
   7   4   3        8.53        9.45      2.71 o 
   8   4   3        2.01        3.39      3.31 o 
  -9   5   3      794.06      805.54     49.34 o 
  -8   5   3      523.18      497.60     17.99 o 
  -7   5   3      287.57      285.64     11.28 o 
  -6   5   3     1143.00     1172.51     36.88 o 
  -5   5   3       34.52       31.42      2.49 o 
  -4   5   3      276.11      298.51      8.05 o 
  -3   5   3     1149.93     1215.26     25.90 o 
  -2   5   3     2560.96     2560.18     82.27 o 
  -1   5   3    11127.28    11400.42    256.95 o 
   0   5   3      120.11      132.33      4.73 o 
   1   5   3     7413.87     7899.56    177.86 o 
   2   5   3       59.09       97.07      3.08 o 
   3   5   3     6165.39     6164.81    166.43 o 
   4   5   3      897.30      864.54     39.60 o 
   5   5   3      561.74      541.03     15.75 o 
   6   5   3      618.19      584.95     26.38 o 
   7   5   3        6.76        8.29      2.78 o 
   8   5   3      494.66      531.31     19.82 o 
  -8   6   3      281.30      298.13     12.25 o 
  -7   6   3      432.22      436.42     18.85 o 
  -6   6   3        9.60       13.61      2.58 o 
  -5   6   3     2923.05     2767.34    109.78 o 
  -4   6   3     2453.74     2480.93     64.22 o 
  -3   6   3      652.49      649.35     20.74 o 
  -2   6   3     3658.11     3804.69     93.49 o 
  -1   6   3      836.16      792.03     25.71 o 
   0   6   3      524.79      433.07     11.44 o 
   1   6   3      784.41      764.16     16.63 o 
   2   6   3     2254.27     2232.34     46.95 o 
   3   6   3      646.08      623.29     28.04 o 
   4   6   3     2345.64     2322.93     69.97 o 
   5   6   3      120.56      111.74      5.78 o 
   6   6   3       71.94       73.97      4.46 o 
   7   6   3     2196.74     2137.60     70.95 o 
   8   6   3       72.74       74.27      9.74 o 
  -8   7   3        0.85        3.87      2.76 o 
  -7   7   3      786.06      778.47     26.06 o 
  -6   7   3       12.04       18.67      3.00 o 
  -5   7   3        0.12        0.48      2.04 o 
  -4   7   3        1.18        3.50      2.22 o 
  -3   7   3     5168.16     5173.00    132.06 o 
  -2   7   3      524.22      530.78     13.20 o 
  -1   7   3        0.30        0.30      0.84 o 
   0   7   3      817.31      817.87     21.99 o 
   1   7   3     4609.65     4704.15     97.92 o 
   2   7   3      211.82      204.95      5.30 o 
   3   7   3      582.65      588.05     16.69 o 
   4   7   3       60.89       62.46      3.75 o 
   5   7   3     1147.07     1154.44     31.58 o 
   6   7   3      170.75      144.77     11.75 o 
   7   7   3      127.87      109.60      8.89 o 
  -8   8   3       94.67      109.26      7.47 o 
  -7   8   3       77.56       75.47      5.74 o 
  -6   8   3        2.78        5.69      2.39 o 
  -5   8   3      932.57      932.52     30.18 o 
  -4   8   3      846.29      767.43     21.44 o 
  -3   8   3      194.15      241.49     11.46 o 
  -2   8   3      849.53      906.40     27.32 o 
  -1   8   3     5212.09     5004.66    113.72 o 
   0   8   3       20.53       22.82      2.08 o 
   1   8   3       55.33       60.88      2.84 o 
   2   8   3      126.80      131.83      5.20 o 
   3   8   3     1288.01     1292.30     34.73 o 
   4   8   3      365.78      375.81     11.78 o 
   5   8   3       50.30       43.96      4.15 o 
   6   8   3      521.41      496.62     17.84 o 
   7   8   3      936.12      862.58     35.77 o 
  -7   9   3      494.59      499.74     22.54 o 
  -6   9   3      322.52      297.23     12.09 o 
  -5   9   3      111.08      106.85      6.05 o 
  -4   9   3      338.23      351.83     11.19 o 
  -3   9   3     1404.59     1408.64     37.59 o 
  -2   9   3     2137.37     2050.69     61.69 o 
  -1   9   3     3292.51     3284.77     75.47 o 
   0   9   3     1679.41     1647.96     38.56 o 
   1   9   3      409.51      408.62     10.77 o 
   2   9   3      947.04     1010.28     31.99 o 
   3   9   3      452.65      400.26     17.89 o 
   4   9   3      917.83      904.94     29.27 o 
   5   9   3      619.55      626.68     21.53 o 
   6   9   3      132.04      147.80      7.65 o 
   7   9   3      143.17      127.35      9.65 o 
  -7  10   3      480.46      482.72     19.40 o 
  -6  10   3      358.11      374.23     14.63 o 
  -5  10   3      243.80      238.78     10.28 o 
  -4  10   3     1175.41     1147.54     36.65 o 
  -3  10   3     1139.68     1139.46     38.88 o 
  -2  10   3     1399.33     1260.55     33.94 o 
  -1  10   3      246.36      235.23      8.01 o 
   0  10   3      100.98      114.40      6.66 o 
   1  10   3       90.19      101.91      8.28 o 
   2  10   3      370.49      369.17     28.76 o 
   3  10   3        5.35        7.54      3.09 o 
   4  10   3     1485.16     1478.65     56.78 o 
   5  10   3      478.41      471.77     27.03 o 
   6  10   3      187.33      192.88     16.35 o 
  -6  11   3       18.88       30.32      5.00 o 
  -5  11   3     1384.89     1338.21     87.37 o 
  -4  11   3       53.96       53.34      4.72 o 
  -3  11   3      732.61      613.06     20.87 o 
  -2  11   3       42.15       36.82      3.14 o 
  -1  11   3     1082.21     1191.38     45.90 o 
   0  11   3      114.02      136.63      5.72 o 
   1  11   3     1055.66     1109.38     34.95 o 
   2  11   3       19.87       17.10      6.60 o 
   3  11   3     1403.00     1418.92     54.67 o 
   4  11   3        5.94        5.68      3.31 o 
   5  11   3      229.11      218.67     12.45 o 
   6  11   3      304.92      332.62     16.87 o 
  -5  12   3       63.00       63.85      6.78 o 
  -4  12   3       48.95       43.07      5.78 o 
  -3  12   3     1346.23     1306.28     41.19 o 
  -2  12   3      176.55      191.21      8.70 o 
  -1  12   3      135.40      128.44      6.63 o 
   0  12   3       91.07       92.68      7.52 o 
   1  12   3     1056.45     1003.71     39.66 o 
   2  12   3       81.01       85.71      7.56 o 
   3  12   3       92.04       79.74      7.55 o 
   4  12   3      167.84      180.46     11.11 o 
   5  12   3      826.04      813.56     34.11 o 
  -4  13   3      530.41      464.53     30.17 o 
  -3  13   3       35.89       35.24      4.90 o 
  -2  13   3      682.25      725.44     24.37 o 
  -1  13   3      569.35      605.81     25.99 o 
   0  13   3     1001.04     1007.94     40.00 o 
   1  13   3       51.72       56.76      6.18 o 
   2  13   3     1807.07     1763.47     99.16 o 
   3  13   3      538.22      552.91     24.56 o 
   4  13   3      445.10      484.06     22.45 o 
  -3  14   3       71.66       83.23      7.77 o 
  -2  14   3      364.06      377.57     18.22 o 
  -1  14   3      118.45      126.04      9.27 o 
   0  14   3      284.89      286.11     14.55 o 
   1  14   3        5.92        3.77      5.34 o 
   2  14   3      165.40      177.90     10.88 o 
   3  14   3      403.87      410.70     19.78 o 
  -1  15   3       37.76       39.21      6.44 o 
   0  15   3        0.36        5.66      5.97 o 
  -8   0   4      785.62      765.62     45.57 o 
  -6   0   4      352.82      296.71     12.07 o 
  -4   0   4    12176.21    12508.51    365.60 o 
  -2   0   4        3.16        2.40      0.87 o 
   0   0   4     5050.50     5676.27    166.17 o 
   2   0   4     9991.19     9729.28    283.91 o 
   4   0   4     4885.14     5351.97    500.51 o 
   6   0   4      104.38      107.17     10.06 o 
   8   0   4     3538.58     3187.57    170.66 o 
  -9   1   4      256.52      283.75     20.43 o 
  -8   1   4       11.15       18.54      4.11 o 
  -7   1   4      111.67      110.43      5.67 o 
  -6   1   4     1311.77     1340.86     35.92 o 
  -5   1   4     1637.75     1760.44     37.36 o 
  -4   1   4      846.87      820.48     22.49 o 
  -3   1   4     9822.71    10155.11    268.28 o 
  -2   1   4     1070.42     1062.49     24.73 o 
  -1   1   4      754.70      768.75     16.48 o 
   0   1   4      120.93      119.98      3.54 o 
   1   1   4       50.78       40.20      1.97 o 
   2   1   4     4966.04     5072.03    105.06 o 
   3   1   4      798.07      795.00     17.15 o 
   4   1   4      647.40      652.81     15.89 o 
   5   1   4      281.01      299.71     10.39 o 
   6   1   4      765.59      747.01     24.40 o 
   7   1   4      165.23      162.33      9.78 o 
   8   1   4        0.99        4.89      9.11 o 
  -9   2   4      201.54      234.15     19.17 o 
  -8   2   4        2.94        4.23      2.11 o 
  -7   2   4     1249.65     1159.71     31.67 o 
  -6   2   4       61.93       48.29      3.49 o 
  -5   2   4     1631.74     1658.90     38.77 o 
  -4   2   4       61.02       42.46      2.60 o 
  -3   2   4     3803.16     4025.60     83.74 o 
  -2   2   4      445.32      451.67     10.04 o 
  -1   2   4     5172.97     4808.33    238.48 o 
   0   2   4     2551.71     2597.05     53.96 o 
   1   2   4     3922.94     4020.50     91.44 o 
   2   2   4      114.80      105.26      4.21 o 
   3   2   4      946.78      925.14     22.00 o 
   4   2   4     1996.63     2079.53     60.05 o 
   5   2   4     1019.25     1090.12     34.21 o 
   6   2   4     1891.45     1853.02     61.92 o 
   7   2   4      948.70      922.62     37.67 o 
   8   2   4       78.73       84.57     10.84 o 
  -9   3   4       62.14       54.69      9.74 o 
  -8   3   4     1872.90     1865.88     70.95 o 
  -7   3   4       42.53       52.10      3.66 o 
  -6   3   4     1768.50     1708.94     40.38 o 
  -5   3   4     1862.64     1860.86     48.82 o 
  -4   3   4     3214.94     3064.46     70.02 o 
  -3   3   4      477.73      477.44     10.64 o 
  -2   3   4        1.43        0.63      1.10 o 
  -1   3   4     1262.57     1290.08     53.38 o 
   0   3   4      611.16      552.33     12.03 o 
   1   3   4      322.06      328.83      7.43 o 
   2   3   4      252.71      255.38      6.48 o 
   3   3   4     1020.66     1014.33     24.02 o 
   4   3   4     2123.41     2116.53     52.42 o 
   5   3   4      125.76      123.48      5.92 o 
   6   3   4       79.94       93.96      5.49 o 
   7   3   4       64.86       63.06      5.06 o 
   8   3   4      747.96      731.20     54.37 o 
  -9   4   4      175.39      167.52     15.71 o 
  -8   4   4       35.73       40.49      5.77 o 
  -7   4   4        0.14       -1.63      1.93 o 
  -6   4   4      335.55      353.15     10.88 o 
  -5   4   4       41.73       45.24      2.96 o 
  -4   4   4      222.83      218.48      6.22 o 
  -3   4   4     1581.14     1651.54     34.86 o 
  -2   4   4     5881.73     5643.96    116.93 o 
  -1   4   4       20.03       34.58      2.93 o 
   0   4   4       34.15       28.22      1.42 o 
   1   4   4     1128.35     1135.55     24.11 o 
   2   4   4     9695.49     9036.17    262.76 o 
   3   4   4      350.07      373.40     10.74 o 
   4   4   4     1038.49     1079.47     31.66 o 
   5   4   4      109.77      127.35      5.17 o 
   6   4   4      532.88      528.20     18.31 o 
   7   4   4      414.08      392.10     14.75 o 
   8   4   4       36.34       32.11      5.32 o 
  -8   5   4      803.48      888.66     29.43 o 
  -7   5   4      457.36      463.10     16.61 o 
  -6   5   4        1.19        3.87      1.59 o 
  -5   5   4      440.23      456.52     13.37 o 
  -4   5   4      725.97      759.52     20.81 o 
  -3   5   4      941.19      921.73     21.85 o 
  -2   5   4        6.45        6.43      1.05 o 
  -1   5   4     3036.43     3023.43     68.88 o 
   0   5   4     5184.86     5202.49    107.63 o 
   1   5   4     2050.73     2086.70     57.00 o 
   2   5   4     2929.28     2965.55     61.98 o 
   3   5   4     2537.52     2405.29     66.72 o 
   4   5   4     2212.00     2327.75     70.51 o 
   5   5   4       23.90       26.96      2.66 o 
   6   5   4       48.62       47.30      4.15 o 
   7   5   4      237.68      248.56     10.58 o 
   8   5   4       64.41       62.34      7.66 o 
  -8   6   4      693.34      690.81     23.81 o 
  -7   6   4      158.57      146.04      7.35 o 
  -6   6   4      453.93      446.90     27.56 o 
  -5   6   4     1558.74     1473.59     40.28 o 
  -4   6   4      155.33      161.83      5.88 o 
  -3   6   4      439.02      440.11     14.58 o 
  -2   6   4     1330.60     1336.43     31.25 o 
  -1   6   4      923.66      938.11     22.28 o 
   0   6   4      495.54      498.22     11.19 o 
   1   6   4      841.37      840.54     18.30 o 
   2   6   4       85.42       72.60      4.64 o 
   3   6   4      190.27      184.43      6.46 o 
   4   6   4      341.52      317.03     10.06 o 
   5   6   4      895.56      827.96     43.82 o 
   6   6   4     1038.67     1057.45     34.17 o 
   7   6   4     1023.04      960.01     31.75 o 
  -8   7   4        1.85        3.10      2.78 o 
  -7   7   4       33.18       32.62      3.91 o 
  -6   7   4     2215.60     2175.92     66.57 o 
  -5   7   4      166.95      170.74      6.53 o 
  -4   7   4       52.47       53.51      3.40 o 
  -3   7   4       57.06       45.57      3.01 o 
  -2   7   4     4929.86     4786.85    108.63 o 
  -1   7   4        5.48       16.02      2.64 o 
   0   7   4      235.35      245.84      6.82 o 
   1   7   4      417.87      425.09     10.75 o 
   2   7   4     3078.69     2943.09     75.53 o 
   3   7   4        9.53       10.52      2.13 o 
   4   7   4       61.89       59.21      4.35 o 
   5   7   4       25.97       20.00      3.75 o 
   6   7   4      514.58      523.68     18.57 o 
   7   7   4      696.60      693.26     33.63 o 
  -8   8   4      818.54      822.79     34.53 o 
  -7   8   4        1.43       -1.38      2.29 o 
  -6   8   4       46.48       31.76      3.80 o 
  -5   8   4      247.81      234.94      8.23 o 
  -4   8   4     2415.18     2484.99     74.34 o 
  -3   8   4        6.86        7.02      2.01 o 
  -2   8   4       75.15       76.07      3.85 o 
  -1   8   4      175.44      195.76      5.95 o 
   0   8   4     5536.93     5321.40    199.03 o 
   1   8   4        1.18        4.30      1.28 o 
   2   8   4       69.87       70.39      4.67 o 
   3   8   4       45.43       53.34      3.49 o 
   4   8   4     1111.65     1193.71     45.50 o 
   5   8   4        1.34        2.93      1.83 o 
   6   8   4      136.64      126.59      6.93 o 
   7   8   4       21.70       27.21      5.11 o 
  -7   9   4       22.91       23.01      3.69 o 
  -6   9   4      826.62      799.49     26.91 o 
  -5   9   4     1042.42     1020.51     33.14 o 
  -4   9   4      380.95      355.79     11.38 o 
  -3   9   4      443.23      470.29     14.06 o 
  -2   9   4      977.96     1055.58     28.64 o 
  -1   9   4      195.41      201.29      7.80 o 
   0   9   4       12.74        7.93      1.78 o 
   1   9   4     2654.13     2700.60     62.39 o 
   2   9   4     3255.88     3094.90     92.77 o 
   3   9   4       66.99       71.42      4.95 o 
   4   9   4     1151.51     1165.82     45.34 o 
   5   9   4      386.73      386.41     14.57 o 
   6   9   4      137.53      134.10      7.36 o 
  -7  10   4       72.54       63.94      5.92 o 
  -6  10   4      550.91      560.98     21.92 o 
  -5  10   4       93.94       78.97      5.74 o 
  -4  10   4       10.00       13.67      2.39 o 
  -3  10   4       63.30       79.57      4.58 o 
  -2  10   4     3032.57     2875.54     85.77 o 
  -1  10   4      198.66      199.05      7.14 o 
   0  10   4     1679.98     1652.17     43.60 o 
   1  10   4     1498.87     1494.35     39.83 o 
   2  10   4      277.67      282.13     13.88 o 
   3  10   4       81.55      106.97      7.99 o 
   4  10   4        0.90        1.50      2.99 o 
   5  10   4       64.97       65.86      6.89 o 
   6  10   4      124.62      105.70      8.86 o 
  -6  11   4       19.33       13.12      4.11 o 
  -5  11   4       19.46       22.85      4.69 o 
  -4  11   4     2060.83     2064.63     54.84 o 
  -3  11   4        2.11        5.91      2.07 o 
  -2  11   4      170.43      139.41      5.92 o 
  -1  11   4        4.51       10.42      2.05 o 
   0  11   4     3838.32     3822.28     97.78 o 
   1  11   4      140.57      137.22      8.63 o 
   2  11   4        3.58        1.33      3.14 o 
   3  11   4       99.42       93.00     13.04 o 
   4  11   4     1362.06     1284.81     50.45 o 
   5  11   4       85.30       83.09      7.99 o 
  -5  12   4       26.29       31.44      4.28 o 
  -4  12   4       27.09       22.60      3.51 o 
  -3  12   4       37.34       41.88      4.41 o 
  -2  12   4     1447.96     1450.00     72.49 o 
  -1  12   4       10.39       10.61      2.73 o 
   0  12   4      226.37      211.61     11.50 o 
   1  12   4      651.23      662.51     27.87 o 
   2  12   4     2044.93     2107.10     78.99 o 
   3  12   4       12.87       25.06      8.17 o 
   4  12   4      111.20       94.73      8.44 o 
  -4  13   4      428.02      440.10     20.44 o 
  -3  13   4      346.54      344.90     13.67 o 
  -2  13   4      363.02      353.05     13.72 o 
  -1  13   4        5.31        4.69      4.24 o 
   0  13   4      768.93      803.69     91.62 o 
   1  13   4      392.56      388.83     18.31 o 
   2  13   4      648.87      614.92     53.74 o 
   3  13   4     1169.48     1182.10     47.00 o 
  -3  14   4       81.78       75.48      6.22 o 
  -2  14   4      339.43      396.59     15.23 o 
  -1  14   4      527.48      545.44     24.21 o 
   0  14   4      287.90      299.21     22.63 o 
   1  14   4        1.67        4.40      5.97 o 
   2  14   4        0.61        1.12      3.22 o 
  -9   0   5        0.69       -3.77      4.40 o 
  -7   0   5     2108.60     2302.35     86.27 o 
  -5   0   5        2.85        1.89      1.45 o 
  -3   0   5     6634.55     6077.78    357.35 o 
  -1   0   5     2930.22     2779.12    133.16 o 
   1   0   5     6672.97     6317.24    285.22 o 
   3   0   5      848.82      992.41     30.10 o 
   5   0   5     1025.86     1047.32     39.96 o 
   7   0   5        4.25        9.74      5.03 o 
  -9   1   5     1140.60     1207.88     49.34 o 
  -8   1   5      513.40      551.47     28.13 o 
  -7   1   5      171.93      154.58      7.32 o 
  -6   1   5      304.54      292.67      8.27 o 
  -5   1   5     8066.24     7822.14    198.48 o 
  -4   1   5     1167.93     1124.34     26.41 o 
  -3   1   5     1615.62     1741.33     44.39 o 
  -2   1   5     2435.13     2537.59     53.00 o 
  -1   1   5     7003.93     6789.76    140.40 o 
   0   1   5      356.81      330.27      9.65 o 
   1   1   5     4530.76     4745.21     98.11 o 
   2   1   5      964.13      852.01     19.90 o 
   3   1   5     1310.60     1264.43     30.77 o 
   4   1   5      836.60      834.36     22.60 o 
   5   1   5      261.32      253.00      8.19 o 
   6   1   5     1203.83     1272.42     40.00 o 
   7   1   5     1018.72     1104.87     78.10 o 
   8   1   5      234.92      229.67     15.71 o 
  -9   2   5      501.86      530.21     34.89 o 
  -8   2   5        3.93        6.91      2.54 o 
  -7   2   5        9.22        3.22      1.38 o 
  -6   2   5      297.51      295.85      9.56 o 
  -5   2   5     2328.01     2369.13     49.89 o 
  -4   2   5      345.03      331.96      7.92 o 
  -3   2   5      400.95      323.16      8.20 o 
  -2   2   5       32.98       45.48      3.46 o 
  -1   2   5     1146.20     1021.00     25.79 o 
   0   2   5      327.10      349.90     10.00 o 
   1   2   5      814.37      879.73     20.65 o 
   2   2   5     3042.00     2904.22     60.43 o 
   3   2   5      728.62      715.26     17.33 o 
   4   2   5       50.43       48.98      2.84 o 
   5   2   5      570.17      599.38     22.01 o 
   6   2   5      721.10      698.25     23.27 o 
   7   2   5      699.99      749.30     38.50 o 
   8   2   5     1012.20      964.26     40.11 o 
  -9   3   5       15.56       11.00      6.29 o 
  -8   3   5       75.92       72.48      6.65 o 
  -7   3   5     2415.46     2443.78     63.77 o 
  -6   3   5        1.26        0.91      0.96 o 
  -5   3   5       20.57       22.51      3.85 o 
  -4   3   5     2463.65     2414.41     50.66 o 
  -3   3   5     7886.37     7907.43    163.55 o 
  -2   3   5     3712.19     3656.34     83.47 o 
  -1   3   5      586.50      555.64     21.30 o 
   0   3   5     2302.28     2369.92     49.51 o 
   1   3   5     8101.85     7848.68    180.06 o 
   2   3   5       23.54       23.47      1.72 o 
   3   3   5       43.53       46.81      2.48 o 
   4   3   5      609.25      616.63     17.09 o 
   5   3   5      790.65      806.44     26.11 o 
   6   3   5      202.95      217.88      9.17 o 
   7   3   5       58.41       54.67      4.70 o 
   8   3   5      451.96      443.35     21.11 o 
  -9   4   5     1246.93     1195.26     69.77 o 
  -8   4   5       30.81       38.36      5.04 o 
  -7   4   5      157.63      163.60      7.59 o 
  -6   4   5       93.80       87.07      4.20 o 
  -5   4   5     1001.59     1036.81     27.99 o 
  -4   4   5       89.66      105.23      3.26 o 
  -3   4   5      450.50      468.91     11.64 o 
  -2   4   5        0.31        0.59      0.64 o 
  -1   4   5    11965.97    11992.04    247.37 o 
   0   4   5      527.32      536.56     11.86 o 
   1   4   5      208.28      207.54      5.68 o 
   2   4   5      483.39      467.37     11.68 o 
   3   4   5     1043.75     1106.43     26.27 o 
   4   4   5     1202.63     1246.57     33.42 o 
   5   4   5       53.41       66.76      4.59 o 
   6   4   5      150.56      148.24      7.19 o 
   7   4   5      781.34      766.81     25.92 o 
   8   4   5       18.13       15.40      4.44 o 
  -8   5   5       55.19       56.88      5.18 o 
  -7   5   5     1330.29     1352.02     42.62 o 
  -6   5   5      331.95      358.48     11.28 o 
  -5   5   5      155.03      164.08      6.13 o 
  -4   5   5       63.39       71.60      3.50 o 
  -3   5   5     2274.27     2067.47     47.63 o 
  -2   5   5      529.04      473.27     11.82 o 
  -1   5   5       28.16       46.12      1.95 o 
   0   5   5     1774.26     1809.36     38.14 o 
   1   5   5     3708.36     3629.62     75.53 o 
   2   5   5     1502.72     1478.26     34.65 o 
   3   5   5       27.41       30.58      2.04 o 
   4   5   5      217.19      238.30      8.05 o 
   5   5   5     1577.82     1512.20     83.01 o 
   6   5   5      548.68      567.48     19.71 o 
   7   5   5       12.69       13.65      3.19 o 
  -8   6   5       22.83       20.85      3.65 o 
  -7   6   5     1341.38     1329.12     46.90 o 
  -6   6   5      501.14      483.87     14.54 o 
  -5   6   5      307.39      312.35     10.07 o 
  -4   6   5     5294.24     5516.65    206.28 o 
  -3   6   5     1163.84     1174.79     27.75 o 
  -2   6   5      106.91      111.32      3.77 o 
  -1   6   5      150.70      168.02      5.23 o 
   0   6   5      505.15      478.32     10.79 o 
   1   6   5     5115.54     5446.69    112.97 o 
   2   6   5      389.40      393.28     10.24 o 
   3   6   5     1164.17     1203.99     48.86 o 
   4   6   5      625.90      599.92     17.36 o 
   5   6   5      498.14      490.59     15.42 o 
   6   6   5        2.74        3.11      2.46 o 
   7   6   5       69.60       63.42      5.44 o 
  -8   7   5      322.87      329.02     18.01 o 
  -7   7   5       47.83       42.06      4.46 o 
  -6   7   5      727.48      682.94     36.45 o 
  -5   7   5     6885.10     6544.93    173.41 o 
  -4   7   5     1021.81      966.48     29.90 o 
  -3   7   5      668.31      670.32     18.81 o 
  -2   7   5      759.76      770.64     18.74 o 
  -1   7   5     1265.40     1282.11     30.18 o 
   0   7   5       21.48       24.26      1.83 o 
   1   7   5       19.57       22.43      2.41 o 
   2   7   5      248.99      261.18      7.41 o 
   3   7   5     2177.36     2229.65     58.57 o 
   4   7   5       24.70       26.98      2.77 o 
   5   7   5        0.97        1.02      1.74 o 
   6   7   5      146.36      136.68      7.25 o 
   7   7   5      195.76      199.24     13.18 o 
  -7   8   5     1470.96     1520.13     48.07 o 
  -6   8   5      432.74      477.67     17.41 o 
  -5   8   5       12.75       10.16      2.60 o 
  -4   8   5      138.56      132.79      5.60 o 
  -3   8   5      399.36      406.88     12.33 o 
  -2   8   5      251.67      263.47      7.52 o 
  -1   8   5      108.13      106.70      3.98 o 
   0   8   5       42.64       51.11      3.51 o 
   1   8   5     4482.92     4471.02    102.05 o 
   2   8   5     1431.32     1274.32    126.97 o 
   3   8   5       19.31       22.09      3.88 o 
   4   8   5      129.66      124.89      6.50 o 
   5   8   5     2088.65     2010.35     80.64 o 
   6   8   5       49.89       50.97     10.69 o 
  -7   9   5      445.36      437.74     16.74 o 
  -6   9   5      117.58      118.26      8.21 o 
  -5   9   5      433.59      413.19     14.83 o 
  -4   9   5      782.76      705.53     20.30 o 
  -3   9   5       35.40       26.04      2.66 o 
  -2   9   5        9.93        7.69      1.88 o 
  -1   9   5      254.92      279.31      8.03 o 
   0   9   5      167.05      168.16      6.10 o 
   1   9   5        9.34       14.24      1.98 o 
   2   9   5      895.93      902.82     29.09 o 
   3   9   5     3812.89     3840.24    114.91 o 
   4   9   5      242.38      233.09     12.45 o 
   5   9   5      270.01      242.87     13.00 o 
   6   9   5        8.74       12.28      3.98 o 
  -6  10   5      236.41      216.38     12.63 o 
  -5  10   5     1128.07     1113.12     61.09 o 
  -4  10   5     1083.70     1046.02     29.11 o 
  -3  10   5       32.43       49.47      3.73 o 
  -2  10   5      820.12      860.24     24.00 o 
  -1  10   5     2496.38     2510.35     64.94 o 
   0  10   5       29.32       17.05      1.92 o 
   1  10   5      591.06      568.56     31.26 o 
   2  10   5     2696.56     2662.67    106.09 o 
   3  10   5      991.89      939.82     37.67 o 
   4  10   5       22.19       22.27      4.56 o 
   5  10   5       97.72      106.95      8.88 o 
  -6  11   5      274.97      285.19     12.45 o 
  -5  11   5      131.25      149.74      8.04 o 
  -4  11   5       16.51       13.54      2.66 o 
  -3  11   5     1188.53     1141.48     31.51 o 
  -2  11   5      163.12      152.81      6.34 o 
  -1  11   5      106.97      110.05      5.18 o 
   0  11   5       95.89       97.96      7.90 o 
   1  11   5     1885.03     1846.80     69.54 o 
   2  11   5        3.40        3.87      3.09 o 
   3  11   5       67.49       67.54      7.70 o 
   4  11   5        1.55        2.86      3.54 o 
   5  11   5      902.20      879.13     93.50 o 
  -5  12   5      368.06      378.57     15.00 o 
  -4  12   5      587.13      602.37     20.29 o 
  -3  12   5      278.01      286.21     10.10 o 
  -2  12   5       53.07       57.80      4.94 o 
  -1  12   5     1441.27     1403.22     43.78 o 
   0  12   5      791.93      737.96     44.00 o 
   1  12   5       22.82       20.37      4.38 o 
   2  12   5      620.50      668.56     28.32 o 
   3  12   5     1275.83     1320.07     93.35 o 
   4  12   5        6.31       13.45      4.55 o 
  -4  13   5      460.24      499.44     22.79 o 
  -3  13   5      496.13      492.09     18.02 o 
  -2  13   5      687.71      658.16     22.73 o 
  -1  13   5      619.54      611.63     26.32 o 
   0  13   5       24.98       34.89      8.17 o 
   1  13   5      330.59      320.18     39.44 o 
   2  13   5      150.04      148.18     10.53 o 
   3  13   5       57.24       44.35      8.17 o 
  -2  14   5       19.72       18.33      3.88 o 
  -1  14   5      114.54      122.20      9.21 o 
   0  14   5      682.25      720.36     44.32 o 
   1  14   5      855.10      831.31     49.66 o 
  -8   0   6        0.00       -1.15      2.64 o 
  -6   0   6     1002.80     1088.50     33.96 o 
  -4   0   6       25.74       21.23      3.93 o 
  -2   0   6     3954.84     3883.04    114.23 o 
   0   0   6       26.86       22.66      2.60 o 
   2   0   6    33851.28    31399.82   1128.95 o 
   4   0   6     1003.54     1025.61     53.59 o 
   6   0   6     1030.96     1057.60     59.72 o 
   8   0   6        5.24        9.11      5.97 o 
  -9   1   6       33.33       28.28      5.33 o 
  -8   1   6      694.56      718.32     24.50 o 
  -7   1   6      408.03      422.06     13.08 o 
  -6   1   6       26.11       26.97      2.57 o 
  -5   1   6      138.50      145.14      4.71 o 
  -4   1   6     4147.52     3980.64    100.65 o 
  -3   1   6        2.60        3.96      0.85 o 
  -2   1   6     2710.36     2753.54     62.48 o 
  -1   1   6     1507.58     1496.23     31.64 o 
   0   1   6     5299.22     4957.12    136.02 o 
   1   1   6     2069.44     2109.15     51.42 o 
   2   1   6     1220.45     1442.33     31.27 o 
   3   1   6      162.67      181.47      6.55 o 
   4   1   6     1975.06     1967.92     70.50 o 
   5   1   6       35.56       32.57      2.67 o 
   6   1   6      247.57      256.50     10.53 o 
   7   1   6      130.98      132.01      9.00 o 
   8   1   6     1114.86     1126.90     46.23 o 
  -9   2   6      110.97       96.80     12.89 o 
  -8   2   6      114.88      120.00      8.23 o 
  -7   2   6     1495.00     1462.93     44.28 o 
  -6   2   6     1892.82     1816.41     42.79 o 
  -5   2   6     1907.46     1951.96     41.45 o 
  -4   2   6      956.73      916.47     24.24 o 
  -3   2   6     1006.21     1018.21     22.04 o 
  -2   2   6      899.53      896.49     19.33 o 
  -1   2   6      383.14      400.82      9.10 o 
   0   2   6     5678.11     5839.27    120.75 o 
   1   2   6      555.38      466.53     11.54 o 
   2   2   6      153.87      143.64      4.92 o 
   3   2   6       34.99       38.12      2.23 o 
   4   2   6      980.12      982.25     26.50 o 
   5   2   6      245.84      249.98      9.79 o 
   6   2   6      538.45      533.47     18.54 o 
   7   2   6      208.28      199.84     11.56 o 
   8   2   6      676.93      641.18     28.56 o 
  -9   3   6       40.98       33.32      8.17 o 
  -8   3   6       36.87       51.67      5.89 o 
  -7   3   6      122.14      107.25      6.41 o 
  -6   3   6      600.76      654.58     18.59 o 
  -5   3   6     2578.21     2540.26     58.96 o 
  -4   3   6       90.34       88.73      3.17 o 
  -3   3   6       35.64       29.97      1.69 o 
  -2   3   6     6885.22     6349.70    169.25 o 
  -1   3   6      665.12      671.65     14.68 o 
   0   3   6      541.46      592.40     13.10 o 
   1   3   6        3.49        5.17      1.43 o 
   2   3   6     5704.76     5694.78    147.49 o 
   3   3   6       24.43       23.18      2.35 o 
   4   3   6       79.27       74.41      3.61 o 
   5   3   6      929.20      933.41     30.05 o 
   6   3   6     2392.08     2369.77     84.01 o 
   7   3   6      176.39      172.15      8.33 o 
  -8   4   6      851.52      854.35     28.45 o 
  -7   4   6       31.83       45.38      4.28 o 
  -6   4   6      290.51      278.84      9.15 o 
  -5   4   6       16.91       17.35      2.04 o 
  -4   4   6     4718.94     4558.34    125.89 o 
  -3   4   6      256.83      269.77      7.25 o 
  -2   4   6     1213.33     1259.84     26.85 o 
  -1   4   6       16.23       13.82      1.47 o 
   0   4   6     9825.48     9633.46    198.77 o 
   1   4   6     1146.56     1185.26     28.14 o 
   2   4   6      709.75      686.04     16.77 o 
   3   4   6       86.99       91.34      3.52 o 
   4   4   6     2378.24     2489.57     65.04 o 
   5   4   6       64.09       69.11      4.89 o 
   6   4   6       16.67       18.54      3.16 o 
   7   4   6      124.12      113.37      7.07 o 
  -8   5   6       34.65       30.89      4.07 o 
  -7   5   6      874.93      896.50     29.50 o 
  -6   5   6     1042.98     1029.21     33.01 o 
  -5   5   6     1857.15     1780.98     52.25 o 
  -4   5   6     2013.91     1920.66     50.27 o 
  -3   5   6      281.05      297.01      8.05 o 
  -2   5   6     1617.24     1562.37     58.77 o 
  -1   5   6        9.20       12.81      2.47 o 
   0   5   6      289.05      357.01      8.37 o 
   1   5   6     1036.66      966.05     20.94 o 
   2   5   6      873.59      916.50     22.05 o 
   3   5   6       60.01       66.31      3.41 o 
   4   5   6       12.57       19.16      2.33 o 
   5   5   6      149.59      154.02      7.32 o 
   6   5   6      768.78      788.94     26.42 o 
   7   5   6      795.57      798.13     27.15 o 
  -8   6   6      913.59      956.65     31.78 o 
  -7   6   6        4.06        7.79      2.77 o 
  -6   6   6     1036.39     1062.62     29.28 o 
  -5   6   6      367.03      329.43     18.21 o 
  -4   6   6      185.34      199.04      8.03 o 
  -3   6   6      757.54      739.95     18.06 o 
  -2   6   6      687.56      653.04     16.07 o 
  -1   6   6     3299.78     3350.80     85.82 o 
   0   6   6     1088.72     1173.19     27.68 o 
   1   6   6      400.62      406.63      9.53 o 
   2   6   6     3795.41     3703.76     84.84 o 
   3   6   6      311.56      325.64     12.66 o 
   4   6   6      991.35     1011.26     35.07 o 
   5   6   6     1123.91     1168.41     38.56 o 
   6   6   6     1121.92     1098.78     35.62 o 
   7   6   6       50.32       47.05      4.89 o 
  -8   7   6      305.36      328.81     16.46 o 
  -7   7   6      115.07      125.67      9.12 o 
  -6   7   6      220.23      227.79      8.29 o 
  -5   7   6        7.95        7.82      1.95 o 
  -4   7   6     2898.19     2908.99     75.53 o 
  -3   7   6      408.86      385.94     11.70 o 
  -2   7   6       11.08        9.98      1.49 o 
  -1   7   6      231.79      242.93      7.80 o 
   0   7   6     4696.88     4760.04    108.43 o 
   1   7   6     1394.82     1432.15     37.94 o 
   2   7   6       39.27       41.84      2.91 o 
   3   7   6      198.23      198.65      7.25 o 
   4   7   6     1790.79     1760.02     47.02 o 
   5   7   6       31.38       28.32      3.10 o 
   6   7   6        1.34        1.51      2.48 o 
  -7   8   6       19.99       24.06      4.12 o 
  -6   8   6     3027.46     3026.34     95.19 o 
  -5   8   6        6.74        7.18      2.13 o 
  -4   8   6       79.47       79.81      4.43 o 
  -3   8   6       98.08       77.92      4.22 o 
  -2   8   6      542.65      517.01     13.67 o 
  -1   8   6      273.16      303.50      8.45 o 
   0   8   6      202.46      202.52      6.86 o 
   1   8   6      944.51      946.73     25.87 o 
   2   8   6     2276.08     2301.85     69.91 o 
   3   8   6       60.85       64.99      6.28 o 
   4   8   6      447.55      468.37     16.87 o 
   5   8   6      153.79      159.70      6.87 o 
   6   8   6      747.63      722.16     24.92 o 
  -7   9   6       40.01       41.56      5.95 o 
  -6   9   6      156.61      161.98     10.79 o 
  -5   9   6     1231.54     1134.00     34.48 o 
  -4   9   6      836.61      871.01     24.54 o 
  -3   9   6       14.83       16.05      2.31 o 
  -2   9   6        2.86        6.04      1.80 o 
  -1   9   6     1525.37     1502.53     51.96 o 
   0   9   6       14.00       18.06      2.00 o 
   1   9   6     1251.35     1213.14     57.93 o 
   2   9   6      759.17      726.31     29.77 o 
   3   9   6      116.46      133.09      6.97 o 
   4   9   6      735.76      646.78     36.59 o 
   5   9   6      374.83      367.90     17.67 o 
   6   9   6       12.85       20.43      7.23 o 
  -6  10   6       67.98       87.29      6.46 o 
  -5  10   6      178.82      180.03      7.49 o 
  -4  10   6      865.82      845.14     28.53 o 
  -3  10   6     1497.96     1430.42     38.61 o 
  -2  10   6       77.40       95.96      4.83 o 
  -1  10   6      700.24      690.55     17.53 o 
   0  10   6     1804.79     1855.38     43.76 o 
   1  10   6        4.66        0.16      1.56 o 
   2  10   6      695.59      679.42     28.33 o 
   3  10   6      156.81      143.00      9.33 o 
   4  10   6      595.26      555.05     24.33 o 
   5  10   6     1019.39     1061.93    102.77 o 
  -6  11   6     1873.22     1899.61     59.75 o 
  -5  11   6      216.59      238.85     10.76 o 
  -4  11   6       17.13       11.76      2.65 o 
  -3  11   6        1.32        4.14      2.15 o 
  -2  11   6     1943.56     1919.81     51.03 o 
  -1  11   6      126.79      124.80      5.64 o 
   0  11   6      152.07       95.67     11.16 o 
   1  11   6       32.64       32.91      5.05 o 
   2  11   6       78.89       81.11      7.38 o 
   3  11   6       20.32       19.02      4.44 o 
   4  11   6       35.51       27.06      5.00 o 
  -5  12   6      127.23      102.61      7.25 o 
  -4  12   6      579.77      633.10     19.17 o 
  -3  12   6        3.04        4.16      2.34 o 
  -2  12   6        4.93        7.98      2.40 o 
  -1  12   6       38.34       48.00      4.94 o 
   0  12   6      868.07      851.74     50.29 o 
   1  12   6      339.64      322.99     15.86 o 
   2  12   6        2.46        2.93      3.47 o 
   3  12   6      268.90      298.38     22.94 o 
   4  12   6      336.79      346.77     22.16 o 
  -4  13   6      410.56      437.58     14.46 o 
  -3  13   6      219.60      221.59     10.22 o 
  -2  13   6     1057.46     1042.60     36.35 o 
  -1  13   6      560.14      551.86     24.20 o 
   0  13   6       72.95       60.97     10.37 o 
   1  13   6      727.23      758.69     31.86 o 
   2  13   6      237.38      243.19     13.63 o 
  -1  14   6      313.56      264.32     21.06 o 
   0  14   6       63.09       51.54     10.37 o 
  -9   0   7      775.26      915.22     55.00 o 
  -7   0   7      217.02      228.21     11.63 o 
  -5   0   7     1287.01     1341.09     70.72 o 
  -3   0   7     1038.57     1007.62     30.96 o 
  -1   0   7     4420.38     4387.89    129.16 o 
   1   0   7     2128.12     2263.92    100.07 o 
   3   0   7     5038.82     5161.57    286.16 o 
   5   0   7      477.79      487.97     20.41 o 
   7   0   7      941.74     1037.17     60.03 o 
  -9   1   7      349.86      385.95     27.66 o 
  -8   1   7       40.20       49.96      3.92 o 
  -7   1   7      835.40      861.28     40.69 o 
  -6   1   7      696.23      718.87     33.91 o 
  -5   1   7        4.26        6.70      1.45 o 
  -4   1   7      624.71      699.55     17.25 o 
  -3   1   7       36.27       35.98      2.93 o 
  -2   1   7     3386.08     3334.21    112.00 o 
  -1   1   7      239.87      209.27      5.28 o 
   0   1   7       72.45       69.14      3.93 o 
   1   1   7      607.02      571.91     12.73 o 
   2   1   7      113.51      125.74      4.31 o 
   3   1   7       13.74       18.76      2.03 o 
   4   1   7      258.27      270.42      8.70 o 
   5   1   7      735.11      738.68     20.79 o 
   6   1   7      473.15      449.97     16.24 o 
   7   1   7      270.64      264.66     36.30 o 
  -8   2   7      207.61      228.84      9.67 o 
  -7   2   7      806.96      757.08     24.88 o 
  -6   2   7     2317.18     2196.82     51.59 o 
  -5   2   7     1395.76     1369.38     32.29 o 
  -4   2   7     1864.51     1837.78     39.10 o 
  -3   2   7     1190.68     1180.27     43.17 o 
  -2   2   7     2663.26     2629.99     55.07 o 
  -1   2   7     1203.34     1213.56     25.91 o 
   0   2   7     5037.28     4674.37    153.33 o 
   1   2   7       13.74       16.84      1.26 o 
   2   2   7     1302.85     1295.54     30.52 o 
   3   2   7      673.89      673.79     16.65 o 
   4   2   7      370.39      369.24     11.21 o 
   5   2   7      129.55      132.97      6.44 o 
   6   2   7     1162.15     1139.43     36.56 o 
   7   2   7        7.69       12.89      4.00 o 
  -8   3   7        1.03        4.31      3.40 o 
  -7   3   7      377.31      338.31     11.04 o 
  -6   3   7        1.42        3.90      1.67 o 
  -5   3   7       19.87       22.81      2.22 o 
  -4   3   7      298.98      314.63      7.75 o 
  -3   3   7      217.99      223.12      5.71 o 
  -2   3   7       49.42       58.97      2.27 o 
  -1   3   7     4425.80     4527.12     94.22 o 
   0   3   7       68.39       75.82      2.62 o 
   1   3   7      211.25      223.75      5.65 o 
   2   3   7       25.59       24.36      2.15 o 
   3   3   7      867.89      897.35     21.80 o 
   4   3   7      153.39      155.75      5.86 o 
   5   3   7       13.14        9.88      2.48 o 
   6   3   7       78.67       80.10      5.68 o 
   7   3   7      600.44      591.65     20.91 o 
  -8   4   7       37.21       43.93      4.65 o 
  -7   4   7     1894.60     1950.20     51.79 o 
  -6   4   7       94.46      103.94      7.39 o 
  -5   4   7       89.12       90.70      4.35 o 
  -4   4   7      893.99      940.00     27.85 o 
  -3   4   7     2219.27     2121.43     54.82 o 
  -2   4   7      722.38      698.86     18.58 o 
  -1   4   7      677.55      698.61     15.39 o 
   0   4   7     1047.06     1158.89     24.93 o 
   1   4   7     4058.13     4038.03     84.13 o 
   2   4   7       13.77       16.91      1.86 o 
   3   4   7      122.56      134.75      4.66 o 
   4   4   7      139.05      143.40      7.80 o 
   5   4   7     3403.10     3432.64    103.70 o 
   6   4   7       56.67       58.30      4.96 o 
   7   4   7      119.33      122.88      7.56 o 
  -8   5   7      182.83      187.23      9.21 o 
  -7   5   7       52.05       50.34      4.75 o 
  -6   5   7      553.23      551.01     24.20 o 
  -5   5   7     1366.06     1314.65     35.37 o 
  -4   5   7      834.12      843.68     23.21 o 
  -3   5   7      892.33      883.52     21.32 o 
  -2   5   7      166.90      158.67      6.38 o 
  -1   5   7     1487.35     1493.97     39.43 o 
   0   5   7     2225.66     2245.41     47.33 o 
   1   5   7        2.41        2.20      0.95 o 
   2   5   7     1847.80     1850.23     45.04 o 
   3   5   7       27.12       25.92      2.14 o 
   4   5   7      400.19      394.55     12.57 o 
   5   5   7        6.68       12.44      2.78 o 
   6   5   7       45.43       46.58      4.64 o 
   7   5   7      534.87      542.79     19.83 o 
  -8   6   7      163.22      156.84      8.38 o 
  -7   6   7      166.40      179.56      8.72 o 
  -6   6   7     1009.63      993.24     27.70 o 
  -5   6   7      474.06      436.58     13.31 o 
  -4   6   7      498.37      477.58     14.13 o 
  -3   6   7     1977.39     1919.11     44.68 o 
  -2   6   7      308.34      309.17      8.50 o 
  -1   6   7      310.91      317.18      8.59 o 
   0   6   7     2751.03     2743.94     62.98 o 
   1   6   7      818.55      838.51     22.89 o 
   2   6   7       10.12       12.84      1.65 o 
   3   6   7      997.91     1048.91     28.80 o 
   4   6   7      252.17      260.63      9.02 o 
   5   6   7      498.17      525.23     20.90 o 
   6   6   7      629.08      646.90     22.55 o 
  -7   7   7     1881.23     2013.35     75.89 o 
  -6   7   7        3.79        5.68      2.23 o 
  -5   7   7       66.30       51.42      4.14 o 
  -4   7   7      311.76      316.88     10.84 o 
  -3   7   7      677.01      681.21     19.24 o 
  -2   7   7        2.49        4.88      1.39 o 
  -1   7   7      559.74      563.55     16.13 o 
   0   7   7      269.99      292.93      9.99 o 
   1   7   7     2093.41     2116.26     55.21 o 
   2   7   7        8.42        8.95      1.94 o 
   3   7   7      402.77      415.05     12.87 o 
   4   7   7       43.99       45.71      3.65 o 
   5   7   7     2357.39     2444.94     75.11 o 
   6   7   7        7.99       10.34      3.26 o 
  -7   8   7       35.50       50.78      5.24 o 
  -6   8   7        4.89        7.86      2.43 o 
  -5   8   7     3703.58     3444.35     89.36 o 
  -4   8   7      163.88      148.40      6.11 o 
  -3   8   7       30.97       28.49      2.77 o 
  -2   8   7       90.43       86.52      3.72 o 
  -1   8   7     2334.71     2401.00     62.53 o 
   0   8   7       63.73       72.06      5.04 o 
   1   8   7      170.33      182.23     11.50 o 
   2   8   7       21.86       25.26      3.51 o 
   3   8   7     2363.96     2352.35     71.73 o 
   4   8   7       72.36       66.77      5.38 o 
   5   8   7       40.91       36.40      7.23 o 
   6   8   7      215.98      223.40     10.34 o 
  -7   9   7      579.69      573.11     20.98 o 
  -6   9   7      172.73      149.13      6.72 o 
  -5   9   7      495.18      473.60     15.62 o 
  -4   9   7     1082.37     1057.90     29.38 o 
  -3   9   7      420.29      434.20     13.39 o 
  -2   9   7      129.59      140.05      5.85 o 
  -1   9   7      154.30      136.56      4.99 o 
   0   9   7      614.44      626.98     18.06 o 
   1   9   7     2332.67     2246.54     68.52 o 
   2   9   7     1094.24     1076.47     34.66 o 
   3   9   7       12.93       20.42      3.49 o 
   4   9   7      128.18      144.61      7.68 o 
   5   9   7       30.38       35.54      5.44 o 
  -6  10   7       58.08       58.02      5.44 o 
  -5  10   7      268.97      275.84     10.01 o 
  -4  10   7        3.30        4.64      2.18 o 
  -3  10   7      800.74      783.70     22.47 o 
  -2  10   7       82.67       97.07      4.98 o 
  -1  10   7        8.00        7.28      1.84 o 
   0  10   7      503.11      498.86     14.99 o 
   1  10   7      265.66      268.58     10.94 o 
   2  10   7      729.02      741.62     25.21 o 
   3  10   7     1532.62     1499.37     47.36 o 
   4  10   7       27.80       28.41      5.11 o 
   5  10   7     1085.60     1158.56     46.34 o 
  -5  11   7     1464.83     1482.49     40.77 o 
  -4  11   7        1.71        3.81      3.27 o 
  -3  11   7       20.57       24.85      3.54 o 
  -2  11   7        0.54        0.99      2.05 o 
  -1  11   7     4420.41     4232.07    122.03 o 
   0  11   7       74.38       72.37      5.45 o 
   1  11   7      148.09      148.55      7.66 o 
   2  11   7       94.15       88.72      8.05 o 
   3  11   7     1069.21     1031.79     57.67 o 
   4  11   7        3.91        1.62      3.66 o 
  -4  12   7        7.77        8.27      2.77 o 
  -3  12   7     1594.88     1654.31     44.94 o 
  -2  12   7      125.84      122.44      6.04 o 
  -1  12   7      106.19      109.30      6.63 o 
   0  12   7       23.82       22.63      7.23 o 
   1  12   7      801.34      849.96     35.09 o 
   2  12   7      266.69      232.81     13.31 o 
   3  12   7        0.35       -0.15      7.07 o 
  -3  13   7      307.38      342.22     13.91 o 
  -2  13   7      237.01      227.34     10.39 o 
  -1  13   7      606.55      589.62     37.40 o 
   0  13   7      154.20      159.35     15.71 o 
   1  13   7      344.68      317.23     16.41 o 
  -8   0   8     2901.20     2909.17    108.62 o 
  -6   0   8        9.86       15.09      2.45 o 
  -4   0   8     1933.41     1831.16     55.27 o 
  -2   0   8        7.32       13.08      1.87 o 
   0   0   8     5635.48     5841.06    171.37 o 
   2   0   8      115.60       95.51      4.51 o 
   4   0   8      916.03      901.01     35.20 o 
   6   0   8       18.62       15.71      5.66 o 
  -8   1   8      129.77      130.13      7.41 o 
  -7   1   8     1104.93     1183.23     37.46 o 
  -6   1   8     1998.52     2050.71     60.90 o 
  -5   1   8      133.95      117.50      3.95 o 
  -4   1   8       20.85       25.20      1.80 o 
  -3   1   8       31.12       25.59      1.72 o 
  -2   1   8     2395.89     2290.84     48.32 o 
  -1   1   8     3261.60     3284.14     78.81 o 
   0   1   8      386.88      377.09      9.75 o 
   1   1   8        1.81        4.07      1.12 o 
   2   1   8     5041.47     5246.17    119.72 o 
   3   1   8      157.49      157.56      5.83 o 
   4   1   8       52.27       60.41      3.75 o 
   5   1   8      437.82      422.82     12.94 o 
   6   1   8      218.31      224.93     11.14 o 
   7   1   8      254.10      237.33     13.33 o 
  -8   2   8      407.02      406.03     15.23 o 
  -7   2   8      101.10      103.82      5.68 o 
  -6   2   8     3122.69     3112.88     72.44 o 
  -5   2   8      183.86      175.63      5.17 o 
  -4   2   8      696.13      690.14     17.20 o 
  -3   2   8      484.26      442.48     10.34 o 
  -2   2   8     3349.46     3348.81     77.23 o 
  -1   2   8      526.63      581.74     13.08 o 
   0   2   8     2340.28     2301.73     48.75 o 
   1   2   8      316.81      331.15     12.04 o 
   2   2   8      666.48      666.54     19.45 o 
   3   2   8      825.46      815.41     22.37 o 
   4   2   8      138.80      146.53      5.75 o 
   5   2   8      311.30      304.49     11.83 o 
   6   2   8       56.49       59.77      4.95 o 
   7   2   8      193.28      180.50     11.11 o 
  -8   3   8     1435.90     1479.27     46.64 o 
  -7   3   8      237.86      244.67      9.91 o 
  -6   3   8       62.65       65.13      4.09 o 
  -5   3   8        2.89        4.79      1.68 o 
  -4   3   8     1717.93     1713.09     36.62 o 
  -3   3   8      397.59      401.67     10.51 o 
  -2   3   8        1.72        4.82      2.01 o 
  -1   3   8     4146.19     4096.69    109.12 o 
   0   3   8     4364.27     4511.06     94.03 o 
   1   3   8      118.63      106.24      3.39 o 
   2   3   8      104.06      101.31      3.84 o 
   3   3   8        2.03        5.45      1.48 o 
   4   3   8     1139.78     1111.48     30.19 o 
   5   3   8       56.35       60.81      4.76 o 
   6   3   8        7.14       11.88      3.04 o 
   7   3   8      127.60      125.11     12.57 o 
  -8   4   8        1.02        1.49      3.31 o 
  -7   4   8      144.58      149.39      6.37 o 
  -6   4   8     1831.28     1735.90     48.13 o 
  -5   4   8        7.05        6.56      1.82 o 
  -4   4   8     1498.55     1454.22     34.33 o 
  -3   4   8      503.86      505.05     12.92 o 
  -2   4   8     4230.63     4033.94    105.17 o 
  -1   4   8      480.66      467.09     13.64 o 
   0   4   8      734.87      764.98     16.93 o 
   1   4   8        2.26        5.00      1.28 o 
   2   4   8      754.13      771.97     21.27 o 
   3   4   8       87.43       81.18      3.59 o 
   4   4   8        0.31        0.32      1.89 o 
   5   4   8      242.29      243.41     28.93 o 
   6   4   8     1602.43     1533.12     48.49 o 
  -8   5   8      884.72      873.75     35.56 o 
  -7   5   8      141.42      134.05      7.46 o 
  -6   5   8      135.23      142.00      7.23 o 
  -5   5   8       31.05       34.26      3.01 o 
  -4   5   8     1342.83     1272.76     34.16 o 
  -3   5   8      670.15      649.19     16.25 o 
  -2   5   8      508.98      477.89     12.28 o 
  -1   5   8      304.93      294.82      8.11 o 
   0   5   8     2731.78     2736.21     62.98 o 
   1   5   8      545.99      556.34     14.18 o 
   2   5   8      158.12      158.32      5.23 o 
   3   5   8      175.16      193.00      6.19 o 
   4   5   8     1294.16     1250.96     39.61 o 
   5   5   8     1062.86     1046.12     33.98 o 
   6   5   8       33.72       27.42      4.04 o 
  -7   6   8      286.26      271.28      9.81 o 
  -6   6   8       55.84       61.71      4.26 o 
  -5   6   8      677.96      649.26     18.84 o 
  -4   6   8     3904.33     3740.48     96.31 o 
  -3   6   8     1442.64     1416.50     33.55 o 
  -2   6   8      453.78      459.34     16.88 o 
  -1   6   8      561.86      535.48     13.59 o 
   0   6   8     1227.77     1220.67     29.05 o 
   1   6   8       93.80       86.86      4.20 o 
   2   6   8      165.76      163.49      5.45 o 
   3   6   8      461.41      470.00     14.29 o 
   4   6   8      276.47      288.23     11.43 o 
   5   6   8      169.59      183.38      8.70 o 
   6   6   8      132.96      141.75      7.74 o 
  -7   7   8      324.24      327.40     11.57 o 
  -6   7   8     2027.32     2025.39     53.96 o 
  -5   7   8      163.71      153.63      6.42 o 
  -4   7   8      226.76      220.97      7.92 o 
  -3   7   8     1554.59     1571.31     41.87 o 
  -2   7   8      651.04      654.89     16.54 o 
  -1   7   8       16.96       19.41      1.97 o 
   0   7   8        0.14        1.17      1.74 o 
   1   7   8       80.09       76.55      4.19 o 
   2   7   8     1289.31     1280.81     40.33 o 
   3   7   8        0.49        2.34      2.23 o 
   4   7   8       39.57       40.41      5.32 o 
   5   7   8       85.84       94.30      6.51 o 
   6   7   8     1223.49     1236.26     40.16 o 
  -7   8   8      173.19      173.08      9.06 o 
  -6   8   8        0.61        0.69      2.15 o 
  -5   8   8       80.01       80.40      4.95 o 
  -4   8   8     1688.06     1673.89     48.63 o 
  -3   8   8       95.47       92.25      5.31 o 
  -2   8   8      268.37      266.14      7.90 o 
  -1   8   8       15.03       18.08      2.03 o 
   0   8   8      999.27     1018.41     37.92 o 
   1   8   8      135.39      130.80      6.06 o 
   2   8   8        0.12       -0.01      2.29 o 
   3   8   8       92.35       97.38      6.53 o 
   4   8   8     2646.60     2440.77     74.81 o 
   5   8   8      218.11      206.02     15.24 o 
  -6   9   8      195.81      200.04      8.24 o 
  -5   9   8       98.57       93.86      5.52 o 
  -4   9   8      442.88      470.29     14.61 o 
  -3   9   8      314.33      282.71     11.89 o 
  -2   9   8      787.28      801.28     22.62 o 
  -1   9   8      665.78      683.67     19.59 o 
   0   9   8      717.70      706.50     20.26 o 
   1   9   8       63.32       58.93      4.96 o 
   2   9   8     1593.59     1574.54     49.35 o 
   3   9   8     1377.05     1330.97     42.91 o 
   4   9   8       10.45       13.79      3.38 o 
   5   9   8      246.46      243.11     15.40 o 
  -6  10   8      858.35      878.54     25.61 o 
  -5  10   8      131.74      118.36      6.14 o 
  -4  10   8      224.91      235.63      8.86 o 
  -3  10   8      751.83      691.23     20.14 o 
  -2  10   8      770.53      776.38     22.23 o 
  -1  10   8      436.15      457.98     14.05 o 
   0  10   8       71.84       74.02      5.81 o 
   1  10   8       41.75       38.34      4.17 o 
   2  10   8       95.74      100.44      7.45 o 
   3  10   8      639.81      677.48     23.70 o 
   4  10   8      240.74      233.03     10.76 o 
  -5  11   8      356.55      377.58     12.93 o 
  -4  11   8      283.82      264.11      9.89 o 
  -3  11   8       46.33       40.92      4.72 o 
  -2  11   8        7.61        6.40      2.31 o 
  -1  11   8      172.84      178.14      8.50 o 
   0  11   8     1099.12     1093.24     35.37 o 
   1  11   8       92.05       89.76      6.40 o 
   2  11   8       42.66       47.73      6.73 o 
   3  11   8       71.66       70.64     10.84 o 
  -4  12   8      143.04      149.48      7.14 o 
  -3  12   8      346.05      353.38     12.22 o 
  -2  12   8     2350.44     2315.55     61.44 o 
  -1  12   8      190.13      197.94      9.30 o 
   0  12   8       18.33       15.00      4.33 o 
   1  12   8       32.25       39.27      9.59 o 
   2  12   8      440.70      482.83     25.61 o 
  -2  13   8      135.92      134.06     12.93 o 
  -1  13   8      875.01      905.48     53.74 o 
   0  13   8       87.38       75.74     11.63 o 
  -7   0   9     1412.08     1432.54     55.19 o 
  -5   0   9      827.45      778.43     25.02 o 
  -3   0   9     1412.71     1457.76     44.44 o 
  -1   0   9      151.43      157.88      6.40 o 
   1   0   9     3323.49     3338.06     98.93 o 
   3   0   9     2486.20     2402.51    126.66 o 
   5   0   9      386.12      394.24     21.21 o 
  -8   1   9      102.32       97.16      6.66 o 
  -7   1   9        3.38        2.99      2.42 o 
  -6   1   9      665.30      683.72     17.56 o 
  -5   1   9      961.65      978.63     24.03 o 
  -4   1   9        5.59        3.36      1.17 o 
  -3   1   9      264.65      262.74      6.75 o 
  -2   1   9      437.99      412.41      9.77 o 
  -1   1   9     2023.64     1937.69     41.09 o 
   0   1   9     1098.92     1135.31     25.39 o 
   1   1   9     1330.08     1368.47     35.22 o 
   2   1   9      762.48      729.40     17.98 o 
   3   1   9     8246.95     7920.69    221.83 o 
   4   1   9      198.74      192.91      7.05 o 
   5   1   9       32.51       34.36      3.78 o 
   6   1   9        5.19        2.67      3.33 o 
  -8   2   9      384.17      346.39     13.50 o 
  -7   2   9      556.03      561.75     16.87 o 
  -6   2   9      278.01      271.05     11.52 o 
  -5   2   9        4.83       11.79      3.44 o 
  -4   2   9     1103.51     1132.25     24.82 o 
  -3   2   9      390.93      419.45     10.02 o 
  -2   2   9     1183.87     1217.73     26.38 o 
  -1   2   9     2951.87     2978.65    129.92 o 
   0   2   9        3.25        4.88      1.11 o 
   1   2   9      569.54      556.90     12.75 o 
   2   2   9       35.85       40.03      2.56 o 
   3   2   9     2075.68     2048.85     53.80 o 
   4   2   9      434.55      400.26     12.36 o 
   5   2   9      284.15      294.00     11.73 o 
   6   2   9       21.79       18.74      3.42 o 
  -8   3   9      123.25      121.50      7.15 o 
  -7   3   9     1148.58     1099.09     30.54 o 
  -6   3   9      983.00      960.48     26.81 o 
  -5   3   9      728.27      671.24     23.75 o 
  -4   3   9     1086.40     1040.59     44.19 o 
  -3   3   9     4330.92     4271.14     89.20 o 
  -2   3   9      290.84      288.57      7.94 o 
  -1   3   9       39.63       44.52      2.25 o 
   0   3   9      271.84      285.76      7.87 o 
   1   3   9     1193.88     1167.16     27.93 o 
   2   3   9      296.52      283.29      8.03 o 
   3   3   9       22.02       20.92      2.35 o 
   4   3   9       28.99       30.01      2.84 o 
   5   3   9     1513.47     1535.80     48.31 o 
   6   3   9      336.56      335.87     13.41 o 
  -8   4   9       17.90       21.18      3.22 o 
  -7   4   9       23.60       23.97      3.14 o 
  -6   4   9      626.11      625.38     18.40 o 
  -5   4   9     1893.64     1864.12     49.21 o 
  -4   4   9       45.48       42.79      3.89 o 
  -3   4   9        3.07        2.02      1.19 o 
  -2   4   9      448.96      446.66     11.68 o 
  -1   4   9     1266.08     1266.98     27.41 o 
   0   4   9        0.50        0.23      0.98 o 
   1   4   9       46.19       45.72      2.70 o 
   2   4   9       39.21       39.15      2.62 o 
   3   4   9     1268.70     1286.25     34.67 o 
   4   4   9       25.52       26.45      3.42 o 
   5   4   9       16.75       23.31      3.63 o 
   6   4   9        9.67        8.95      3.19 o 
  -7   5   9      833.19      863.89     28.94 o 
  -6   5   9      191.96      191.81      8.95 o 
  -5   5   9      191.17      202.63      7.52 o 
  -4   5   9     1431.99     1383.98     37.11 o 
  -3   5   9      796.52      803.10     19.80 o 
  -2   5   9      426.25      435.33     11.46 o 
  -1   5   9      144.33      148.90      4.97 o 
   0   5   9       46.66       46.19      4.37 o 
   1   5   9     3706.78     3780.65     87.12 o 
   2   5   9        3.14        3.79      1.51 o 
   3   5   9      315.88      306.94     10.17 o 
   4   5   9      125.94      129.20      6.81 o 
   5   5   9     1895.01     1971.00     61.37 o 
   6   5   9       92.11       90.71      6.70 o 
  -7   6   9      101.92       97.89      5.82 o 
  -6   6   9       17.17       16.66      2.75 o 
  -5   6   9      221.26      201.17      7.64 o 
  -4   6   9        8.96        8.29      2.02 o 
  -3   6   9     4588.79     4454.15    101.76 o 
  -2   6   9     1752.62     1765.06     41.50 o 
  -1   6   9      294.98      285.90      8.19 o 
   0   6   9      514.06      471.88     13.97 o 
   1   6   9      186.00      186.20      6.86 o 
   2   6   9      366.75      385.23     11.91 o 
   3   6   9       55.23       52.79      4.40 o 
   4   6   9      183.53      181.18      8.48 o 
   5   6   9      418.12      428.24     16.20 o 
  -7   7   9      117.94      136.40      6.60 o 
  -6   7   9        2.91        6.91      2.35 o 
  -5   7   9      257.55      250.41      9.03 o 
  -4   7   9      136.19      137.37      5.84 o 
  -3   7   9        6.98        6.54      1.96 o 
  -2   7   9      282.89      286.37      9.45 o 
  -1   7   9     2022.41     2048.03     47.91 o 
   0   7   9      669.63      664.23     18.93 o 
   1   7   9        1.56        3.26      1.78 o 
   2   7   9      338.80      314.49     15.07 o 
   3   7   9     1479.33     1464.01     46.08 o 
   4   7   9      167.91      175.73     10.66 o 
   5   7   9       47.07       41.96      5.78 o 
  -6   8   9      129.48      137.56      6.47 o 
  -5   8   9        3.13        3.01      2.16 o 
  -4   8   9      147.37      139.30      8.98 o 
  -3   8   9     1615.53     1659.17     44.30 o 
  -2   8   9        9.69        9.48      1.84 o 
  -1   8   9      113.11      113.35      4.55 o 
   0   8   9      603.46      647.53     18.76 o 
   1   8   9     1283.79     1251.91     55.23 o 
   2   8   9      267.58      237.88     10.21 o 
   3   8   9        0.41       -0.93      2.57 o 
   4   8   9      218.29      208.71     17.44 o 
   5   8   9      338.87      322.71     16.56 o 
  -6   9   9       49.14       38.82      3.94 o 
  -5   9   9     1069.42     1057.06     29.81 o 
  -4   9   9      115.47      107.98      5.60 o 
  -3   9   9      208.83      195.77      8.98 o 
  -2   9   9      256.23      243.09      8.72 o 
  -1   9   9     1041.66     1092.80     26.75 o 
   0   9   9      300.42      295.37     10.04 o 
   1   9   9      522.66      525.67     18.75 o 
   2   9   9      324.24      329.97     13.47 o 
   3   9   9      209.02      214.23     10.09 o 
   4   9   9       97.24      104.22      7.31 o 
  -5  10   9      666.42      681.35     22.38 o 
  -4  10   9      393.99      382.18     12.80 o 
  -3  10   9       41.36       38.42      3.69 o 
  -2  10   9      584.34      596.57     17.79 o 
  -1  10   9     1266.68     1250.39     36.43 o 
   0  10   9      615.51      622.23     18.52 o 
   1  10   9        8.14        7.02      2.96 o 
   2  10   9       12.09       16.26      5.31 o 
   3  10   9      111.22      115.76      7.80 o 
  -4  11   9      121.58      128.43      7.38 o 
  -3  11   9     1367.32     1389.65     38.30 o 
  -2  11   9       98.26      106.24      5.69 o 
  -1  11   9       13.96       19.29      7.66 o 
   0  11   9       23.22       25.02      3.85 o 
   1  11   9       33.95       40.41      4.74 o 
   2  11   9       38.68       36.30      4.53 o 
  -3  12   9       70.71       69.24      5.02 o 
  -2  12   9      328.74      305.90     12.74 o 
  -1  12   9     1263.43     1269.60     50.67 o 
   0  12   9        6.06        8.41      6.76 o 
   1  12   9        1.01        6.78      4.07 o 
  -8   0  10        2.36        0.63      4.40 o 
  -6   0  10     1686.16     1791.87     55.02 o 
  -4   0  10      161.34      168.05      7.19 o 
  -2   0  10     2558.45     2601.18     77.82 o 
   0   0  10       91.60       91.50      4.63 o 
   2   0  10      169.49      151.43      8.33 o 
   4   0  10      549.22      489.31     20.86 o 
   6   0  10      569.22      551.59     35.20 o 
  -8   1  10      358.05      383.70     14.77 o 
  -7   1  10       19.44       27.86      3.59 o 
  -6   1  10      242.61      235.69      6.81 o 
  -5   1  10      506.64      503.97     12.18 o 
  -4   1  10      814.99      822.80     18.58 o 
  -3   1  10     1037.89     1090.47     23.96 o 
  -2   1  10       54.36       51.26      2.56 o 
  -1   1  10      644.15      665.35     16.94 o 
   0   1  10      389.80      400.23      9.61 o 
   1   1  10        6.22        3.01      1.39 o 
   2   1  10      307.90      324.71     10.28 o 
   3   1  10       87.30       84.13      4.54 o 
   4   1  10     1418.81     1367.34     36.94 o 
   5   1  10       49.84       51.38      4.65 o 
   6   1  10        6.99       11.42      3.88 o 
  -8   2  10      406.63      434.49     16.36 o 
  -7   2  10      124.70      131.64      6.05 o 
  -6   2  10       56.18       75.55      4.52 o 
  -5   2  10      834.88      797.74     22.46 o 
  -4   2  10        3.85        5.11      1.34 o 
  -3   2  10     1912.14     1858.02     39.77 o 
  -2   2  10        3.23        4.47      1.20 o 
  -1   2  10     2006.91     2022.26     42.91 o 
   0   2  10       47.08       49.34      2.98 o 
   1   2  10      776.21      789.71     19.55 o 
   2   2  10     1261.59     1254.38     33.77 o 
   3   2  10      454.96      458.54     13.86 o 
   4   2  10      221.30      213.38      7.79 o 
   5   2  10      192.35      192.38     11.56 o 
   6   2  10      123.69      123.37      7.28 o 
  -7   3  10        1.74        3.67      2.18 o 
  -6   3  10     1755.78     1708.61     45.78 o 
  -5   3  10       20.23       28.92      2.86 o 
  -4   3  10     1320.37     1291.27     30.88 o 
  -3   3  10      663.94      677.92     17.35 o 
  -2   3  10     1221.50     1267.17     27.54 o 
  -1   3  10       14.89       12.19      1.48 o 
   0   3  10       14.06       12.35      1.61 o 
   1   3  10      141.50      149.23      6.18 o 
   2   3  10      696.41      695.29     17.53 o 
   3   3  10      248.63      237.09      8.19 o 
   4   3  10        1.36        4.65      2.40 o 
   5   3  10       25.77       26.97      3.86 o 
   6   3  10      353.26      360.32     17.89 o 
  -7   4  10       93.93      102.45      5.86 o 
  -6   4  10        3.02        3.16      2.07 o 
  -5   4  10       24.91       22.08      2.75 o 
  -4   4  10      922.81      901.20     28.72 o 
  -3   4  10      312.44      308.31      9.11 o 
  -2   4  10       54.84       58.04      3.11 o 
  -1   4  10       89.12       96.28      3.86 o 
   0   4  10     1469.00     1545.19     33.26 o 
   1   4  10      631.16      641.19     16.54 o 
   2   4  10      318.78      323.50     10.59 o 
   3   4  10      134.53      121.48      5.36 o 
   4   4  10     1273.45     1242.43     39.72 o 
   5   4  10        1.38        0.73      2.54 o 
  -7   5  10       13.26       15.60      2.90 o 
  -6   5  10      453.60      490.91     15.25 o 
  -5   5  10      174.01      176.00      7.02 o 
  -4   5  10       46.66       44.46      3.47 o 
  -3   5  10      926.39      896.29     22.11 o 
  -2   5  10      542.06      556.79     15.92 o 
  -1   5  10      246.15      253.27      7.48 o 
   0   5  10      161.19      160.45      6.80 o 
   1   5  10      600.23      594.72     17.18 o 
   2   5  10      980.77     1002.63     24.72 o 
   3   5  10      896.18      887.87     29.08 o 
   4   5  10      403.35      416.25     15.59 o 
   5   5  10      260.45      269.15     13.53 o 
  -7   6  10      482.16      470.48     15.15 o 
  -6   6  10      123.44      120.20      5.97 o 
  -5   6  10      329.50      302.41     10.32 o 
  -4   6  10      501.51      519.17     15.66 o 
  -3   6  10      948.59      971.50     23.90 o 
  -2   6  10      331.49      340.75      9.60 o 
  -1   6  10       24.54       24.00      2.25 o 
   0   6  10      562.35      545.40     16.06 o 
   1   6  10      643.36      667.58     23.09 o 
   2   6  10      166.64      159.74      6.44 o 
   3   6  10      159.96      171.84     10.22 o 
   4   6  10        1.98        3.82      5.97 o 
   5   6  10        2.47        0.86      2.65 o 
  -6   7  10       33.53       31.32      3.44 o 
  -5   7  10       43.85       46.41      3.98 o 
  -4   7  10     2223.71     2102.22     60.33 o 
  -3   7  10      203.21      199.25      7.55 o 
  -2   7  10      260.34      273.20      8.24 o 
  -1   7  10        0.53        1.08      1.40 o 
   0   7  10     1624.80     1569.26     41.94 o 
   1   7  10       77.69       70.65      4.44 o 
   2   7  10       10.01       21.79      5.28 o 
   3   7  10       18.14       21.65      4.66 o 
   4   7  10      383.34      389.35     18.65 o 
  -6   8  10      306.73      298.00     10.80 o 
  -5   8  10        0.90        1.53      2.12 o 
  -4   8  10      337.84      314.47     10.87 o 
  -3   8  10      175.29      161.49      6.71 o 
  -2   8  10     1747.40     1747.49     46.58 o 
  -1   8  10       46.58       48.91      3.72 o 
   0   8  10      132.09      130.92      5.83 o 
   1   8  10        0.63        4.30      2.72 o 
   2   8  10     1771.26     1800.45     56.06 o 
   3   8  10       76.61       76.86      6.15 o 
   4   8  10       71.22       68.98     11.94 o 
  -5   9  10        2.46        2.49      2.37 o 
  -4   9  10      376.78      368.52     14.29 o 
  -3   9  10     1716.33     1692.30     45.49 o 
  -2   9  10      844.46      847.04     24.15 o 
  -1   9  10       11.47       15.29      2.64 o 
   0   9  10     1035.43     1017.05     28.50 o 
   1   9  10       66.89       72.99      5.86 o 
   2   9  10       87.59       69.08      7.10 o 
   3   9  10     1189.32     1201.73     39.25 o 
  -4  10  10      594.43      578.96     17.94 o 
  -3  10  10        6.29        9.09      2.61 o 
  -2  10  10      141.96      164.00      7.02 o 
  -1  10  10       43.01       49.94      4.06 o 
   0  10  10     1035.77     1067.88     29.83 o 
   1  10  10      421.30      437.40     16.75 o 
   2  10  10      199.81      182.82      9.31 o 
  -3  11  10        1.69        0.89      2.42 o 
  -2  11  10     1596.36     1590.20     50.31 o 
  -1  11  10        5.64        4.15      2.99 o 
   0  11  10      155.72      155.91      8.37 o 
   1  11  10       25.46       36.55      4.66 o 
  -7   0  11        1.29        1.26      4.40 o 
  -5   0  11     3787.64     3858.08    115.07 o 
  -3   0  11        3.14        3.63      1.85 o 
  -1   0  11     1516.78     1484.68     57.94 o 
   1   0  11      124.94      110.06      6.88 o 
   3   0  11     2583.63     2500.19     92.86 o 
   5   0  11      164.94      162.87      9.93 o 
  -7   1  11      733.16      772.64     26.00 o 
  -6   1  11      341.95      358.10     11.66 o 
  -5   1  11      358.29      332.95      8.78 o 
  -4   1  11      263.24      253.84      6.99 o 
  -3   1  11     2992.33     2953.57     62.28 o 
  -2   1  11        1.80        1.71      1.27 o 
  -1   1  11      784.92      832.35     18.66 o 
   0   1  11      446.07      455.03     10.92 o 
   1   1  11     1354.47     1308.64     36.34 o 
   2   1  11      153.76      145.67      5.93 o 
   3   1  11        4.84        1.56      1.90 o 
   4   1  11        4.44        7.75      2.29 o 
   5   1  11      177.43      164.92      8.33 o 
  -7   2  11      528.55      541.56     16.69 o 
  -6   2  11       39.86       41.88      3.57 o 
  -5   2  11       56.16       61.37      3.59 o 
  -4   2  11      626.38      623.15     16.04 o 
  -3   2  11      798.45      800.36     18.17 o 
  -2   2  11      248.30      243.06      6.62 o 
  -1   2  11      143.72      147.60      4.65 o 
   0   2  11      647.12      627.18     14.47 o 
   1   2  11      310.20      308.84      8.85 o 
   2   2  11      448.15      447.19     13.65 o 
   3   2  11      594.48      601.70     17.74 o 
   4   2  11      275.16      274.53      9.53 o 
   5   2  11      282.62      292.03     13.25 o 
  -7   3  11      210.49      203.36      8.15 o 
  -6   3  11       27.25       29.86      3.27 o 
  -5   3  11     3364.38     3245.15     84.25 o 
  -4   3  11       10.07       10.46      1.82 o 
  -3   3  11      160.74      142.79      5.13 o 
  -2   3  11      227.33      240.40      7.24 o 
  -1   3  11     1167.56     1121.85     24.71 o 
   0   3  11      291.86      308.13      8.74 o 
   1   3  11        7.43        6.59      2.33 o 
   2   3  11      217.08      211.82      7.61 o 
   3   3  11     1177.55     1185.88     32.55 o 
   4   3  11       43.78       51.29      4.78 o 
   5   3  11      153.52      147.48      7.90 o 
  -7   4  11     1080.63     1061.63     30.04 o 
  -6   4  11       18.56       19.96      2.89 o 
  -5   4  11       18.90       17.50      2.70 o 
  -4   4  11       20.68       19.48      2.18 o 
  -3   4  11     1131.18     1104.72     29.52 o 
  -2   4  11      323.06      318.50      9.12 o 
  -1   4  11       32.25       34.87      2.60 o 
   0   4  11       79.31       88.26      4.50 o 
   1   4  11     3757.65     3889.01     89.73 o 
   2   4  11      231.84      231.49      8.18 o 
   3   4  11       44.85       54.67      3.96 o 
   4   4  11        4.73        2.99      2.73 o 
   5   4  11      530.01      518.07     18.97 o 
  -6   5  11        5.94        5.77      2.42 o 
  -5   5  11      728.40      731.92     21.29 o 
  -4   5  11      140.85      144.54     10.80 o 
  -3   5  11      528.87      497.36     13.28 o 
  -2   5  11      399.06      393.29     11.81 o 
  -1   5  11      494.49      489.85     12.96 o 
   0   5  11      260.42      271.81      9.21 o 
   1   5  11       37.28       36.54      3.45 o 
   2   5  11       66.15       69.30      4.99 o 
   3   5  11      396.37      400.04     14.93 o 
   4   5  11      165.24      148.86      7.84 o 
  -6   6  11      212.03      216.93      8.62 o 
  -5   6  11      572.97      550.14     17.70 o 
  -4   6  11      948.80      938.64     26.47 o 
  -3   6  11      102.00      102.85      4.41 o 
  -2   6  11     1112.25     1129.94     27.56 o 
  -1   6  11      416.48      401.38     11.09 o 
   0   6  11        2.37        1.88      1.82 o 
   1   6  11      368.73      391.18     13.37 o 
   2   6  11      929.85      919.40     25.78 o 
   3   6  11      354.20      329.98     25.30 o 
   4   6  11       45.77       51.23      9.27 o 
  -6   7  11      132.80      137.86      9.81 o 
  -5   7  11      178.85      197.66      8.03 o 
  -4   7  11       47.80       55.69      4.23 o 
  -3   7  11     3607.06     3600.16     93.28 o 
  -2   7  11      435.33      435.64     12.07 o 
  -1   7  11     1097.46     1045.19     37.92 o 
   0   7  11       93.80       91.79      5.14 o 
   1   7  11     1702.77     1713.05     45.90 o 
   2   7  11       61.99       57.12      5.16 o 
   3   7  11       47.57       40.00      5.66 o 
   4   7  11       20.10       27.97      7.86 o 
  -5   8  11      605.55      598.45     18.42 o 
  -4   8  11      101.73       96.55      5.68 o 
  -3   8  11        5.94        7.23      2.36 o 
  -2   8  11       10.06       15.79      2.27 o 
  -1   8  11      569.68      541.74     16.88 o 
   0   8  11        3.20        3.62      2.29 o 
   1   8  11      102.51       95.65      5.37 o 
   2   8  11        1.26        6.15      4.19 o 
   3   8  11      806.83      834.52     35.00 o 
  -4   9  11       96.12       91.46      5.72 o 
  -3   9  11      152.56      157.82      7.01 o 
  -2   9  11      603.27      588.06     17.78 o 
  -1   9  11      402.84      383.53     12.64 o 
   0   9  11      108.17      107.28      5.84 o 
   1   9  11       88.45       91.90      6.78 o 
   2   9  11       68.49       68.49      5.99 o 
  -3  10  11      309.40      318.43     11.27 o 
  -2  10  11      122.14      121.52      7.73 o 
  -1  10  11      419.82      424.81     13.86 o 
   0  10  11      247.05      237.71     12.69 o 
   1  10  11     1014.80     1092.59     36.03 o 
  -6   0  12        2.59        1.30      2.99 o 
  -4   0  12      560.57      592.40     19.96 o 
  -2   0  12      436.65      425.42     18.78 o 
   0   0  12      874.71      849.38     27.15 o 
   2   0  12        5.78        5.81      4.87 o 
   4   0  12     4065.98     3568.77    131.73 o 
  -7   1  12        3.53        2.81      2.57 o 
  -6   1  12      872.20      837.30     23.96 o 
  -5   1  12      697.12      693.63     17.90 o 
  -4   1  12       46.25       45.13      2.81 o 
  -3   1  12       86.43       86.14      3.58 o 
  -2   1  12     1966.84     1993.71     42.84 o 
  -1   1  12       27.65       24.84      2.29 o 
   0   1  12       53.36       59.37      3.31 o 
   1   1  12     1094.98     1098.17     30.12 o 
   2   1  12      435.16      452.24     13.93 o 
   3   1  12      195.71      185.94      7.26 o 
   4   1  12      250.84      216.32      8.71 o 
  -7   2  12       61.58       56.28      4.44 o 
  -6   2  12       44.59       36.85      3.54 o 
  -5   2  12      533.79      521.23     14.04 o 
  -4   2  12     1338.09     1303.26     31.53 o 
  -3   2  12      304.09      334.68     10.30 o 
  -2   2  12      615.88      594.96     15.37 o 
  -1   2  12      363.11      343.86      8.84 o 
   0   2  12        5.30        5.11      1.70 o 
   1   2  12       79.13       84.84      4.63 o 
   2   2  12      654.52      674.45     19.59 o 
   3   2  12       18.53       22.81      2.94 o 
   4   2  12      178.47      185.94      7.52 o 
  -6   3  12        1.28        4.71      2.39 o 
  -5   3  12      898.91      900.85     25.57 o 
  -4   3  12      609.14      616.73     16.15 o 
  -3   3  12     1249.41     1256.17     33.97 o 
  -2   3  12       10.09       11.90      1.87 o 
  -1   3  12        9.21        8.73      1.84 o 
   0   3  12     1432.26     1432.39     34.39 o 
   1   3  12      270.32      295.86      9.85 o 
   2   3  12       83.42       79.99      5.63 o 
   3   3  12       96.16       97.44      5.26 o 
   4   3  12     1033.87     1033.24     33.98 o 
  -6   4  12     1223.82     1250.72     40.20 o 
  -5   4  12      384.41      401.38     15.11 o 
  -4   4  12       28.61       28.51      2.78 o 
  -3   4  12      158.15      163.79      5.81 o 
  -2   4  12      574.24      544.13     14.38 o 
  -1   4  12        6.19        7.16      1.73 o 
   0   4  12      184.03      172.06      8.03 o 
   1   4  12       43.72       45.44      3.59 o 
   2   4  12     1502.16     1553.02     41.97 o 
   3   4  12        8.62        5.09      2.28 o 
   4   4  12      213.45      230.52     10.37 o 
  -6   5  12        0.61        2.00      2.31 o 
  -5   5  12      704.08      673.81     20.02 o 
  -4   5  12      549.67      564.77     17.07 o 
  -3   5  12      119.60      136.09      5.26 o 
  -2   5  12      294.81      282.51      8.56 o 
  -1   5  12      372.14      364.38     11.77 o 
   0   5  12     1048.34     1051.24     29.06 o 
   1   5  12      118.77      111.80      6.49 o 
   2   5  12       69.69       56.35      4.72 o 
   3   5  12        2.12       -0.59      6.13 o 
  -5   6  12        2.10        5.10      2.38 o 
  -4   6  12      490.31      492.03     15.38 o 
  -3   6  12      127.69      125.20      5.11 o 
  -2   6  12      125.98      118.12      4.90 o 
  -1   6  12      225.48      223.77      8.31 o 
   0   6  12      670.10      682.81     19.94 o 
   1   6  12      614.14      629.77     18.67 o 
   2   6  12      413.87      414.75     20.62 o 
   3   6  12      111.28      104.93      8.89 o 
  -5   7  12      121.60      145.16      6.74 o 
  -4   7  12       66.12       61.57      4.53 o 
  -3   7  12       13.96       11.16      2.60 o 
  -2   7  12     1091.55     1052.31     31.36 o 
  -1   7  12      678.91      685.22     20.03 o 
   0   7  12       43.17       36.22      3.47 o 
   1   7  12      204.54      211.23      8.21 o 
   2   7  12     1173.65     1209.94     39.30 o 
   3   7  12      117.81      111.89     13.51 o 
  -4   8  12      880.88      904.22     26.15 o 
  -3   8  12       18.81       21.57      3.14 o 
  -2   8  12       66.01       62.50      4.53 o 
  -1   8  12        8.57       11.58      2.61 o 
   0   8  12     1114.86     1120.86     31.29 o 
   1   8  12      233.60      223.43     10.40 o 
   2   8  12        0.21       -1.66      2.87 o 
  -3   9  12       99.03       89.53      5.62 o 
  -2   9  12      386.02      425.29     16.26 o 
  -1   9  12        3.79        5.66      2.64 o 
   0   9  12       94.26       90.84      5.64 o 
   1   9  12      734.17      771.94     26.72 o 
  -5   0  13      134.57      148.54      9.00 o 
  -3   0  13     1170.55     1143.42     36.10 o 
  -1   0  13        0.08        0.32      1.93 o 
   1   0  13      170.92      174.48     16.34 o 
   3   0  13      474.87      442.72     27.66 o 
  -6   1  13       32.72       33.82      3.59 o 
  -5   1  13      560.34      611.81     16.27 o 
  -4   1  13      740.80      774.73     19.79 o 
  -3   1  13      209.36      213.68      6.39 o 
  -2   1  13      322.42      318.87      8.48 o 
  -1   1  13      645.28      659.34     15.47 o 
   0   1  13      352.12      354.98     11.47 o 
   1   1  13       32.44       33.13      3.21 o 
   2   1  13        6.42        8.08      2.39 o 
   3   1  13       12.50       16.51      3.27 o 
  -6   2  13      422.79      424.77     17.78 o 
  -5   2  13      829.17      810.06     20.76 o 
  -4   2  13      153.63      148.79      5.67 o 
  -3   2  13      967.46     1020.75     25.24 o 
  -2   2  13      365.72      368.77     10.47 o 
  -1   2  13      541.07      541.40     13.04 o 
   0   2  13     1444.29     1421.51     34.17 o 
   1   2  13      160.44      161.50      6.63 o 
   2   2  13      191.91      171.25      6.94 o 
   3   2  13       17.99       11.99      2.68 o 
  -6   3  13       33.36       38.86      3.91 o 
  -5   3  13      155.75      158.13      6.81 o 
  -4   3  13       29.30       27.81      3.10 o 
  -3   3  13       35.94       37.92      2.97 o 
  -2   3  13      496.79      491.20     13.34 o 
  -1   3  13        4.35        4.57      2.05 o 
   0   3  13       37.29       40.58      3.47 o 
   1   3  13     1128.82     1124.28     31.10 o 
   2   3  13       78.95       76.27      4.82 o 
   3   3  13      107.66      108.22      5.73 o 
  -5   4  13      924.97      957.90     27.26 o 
  -4   4  13      211.04      220.16      7.40 o 
  -3   4  13      233.55      231.32      7.54 o 
  -2   4  13      180.40      185.59      6.46 o 
  -1   4  13      895.15      874.17     24.70 o 
   0   4  13       86.98       88.42      4.99 o 
   1   4  13       32.03       33.90      4.31 o 
   2   4  13      330.80      308.40     12.37 o 
   3   4  13      670.22      690.90     60.34 o 
  -5   5  13       16.82       11.00      2.70 o 
  -4   5  13       10.06        8.38      2.43 o 
  -3   5  13      398.05      392.48     11.31 o 
  -2   5  13      177.93      193.26      6.65 o 
  -1   5  13       47.46       45.93      3.84 o 
   0   5  13      346.95      358.67     19.12 o 
   1   5  13      465.04      502.13     15.57 o 
   2   5  13      421.30      423.37     15.86 o 
  -4   6  13      358.01      377.06     12.71 o 
  -3   6  13       48.39       50.98      3.60 o 
  -2   6  13      215.62      222.23      7.45 o 
  -1   6  13      164.87      172.31      7.24 o 
   0   6  13       60.16       81.50      8.42 o 
   1   6  13      580.08      552.22     16.98 o 
   2   6  13       84.27       99.16      8.66 o 
  -4   7  13        4.56        5.17      2.50 o 
  -3   7  13       10.13       11.64      2.75 o 
  -2   7  13      275.05      292.26     10.44 o 
  -1   7  13      286.79      294.91     10.46 o 
   0   7  13        1.55       -0.91      2.19 o 
   1   7  13        2.46        1.63      2.42 o 
  -2   8  13      149.63      160.75      7.14 o 
  -1   8  13        9.55        5.36      2.49 o 
   0   8  13        4.15        3.48      2.62 o 
  -4   0  14        2.61        0.12      2.86 o 
  -2   0  14     2330.54     2313.28     70.33 o 
   0   0  14       12.84       15.05      3.56 o 
   2   0  14      928.32      952.69     71.03 o 
  -5   1  14       97.77       97.47      5.00 o 
  -4   1  14      461.33      478.84     13.30 o 
  -3   1  14       43.79       43.11      3.25 o 
  -2   1  14      141.72      144.83      7.20 o 
  -1   1  14       33.44       35.85      2.70 o 
   0   1  14      409.57      449.25     15.33 o 
   1   1  14      176.67      160.08      6.78 o 
   2   1  14       39.81       53.84      4.27 o 
  -5   2  14      192.28      203.98      7.24 o 
  -4   2  14     1028.82     1009.98     25.29 o 
  -3   2  14      121.85      111.66      5.53 o 
  -2   2  14      689.69      692.94     18.01 o 
  -1   2  14      240.80      238.40      8.66 o 
   0   2  14      895.18      897.25     25.49 o 
   1   2  14      473.91      480.46     14.99 o 
   2   2  14      236.55      255.19      9.35 o 
  -5   3  14       10.67       12.11      3.18 o 
  -4   3  14       12.74       12.46      3.12 o 
  -3   3  14        0.73        0.55      1.86 o 
  -2   3  14      666.45      668.85     17.47 o 
  -1   3  14      244.13      242.18      8.86 o 
   0   3  14       60.49       63.18      4.50 o 
   1   3  14       45.29       42.24      4.46 o 
   2   3  14      703.19      700.73     23.93 o 
  -4   4  14      760.04      757.45     19.78 o 
  -3   4  14       22.49       22.89      2.65 o 
  -2   4  14       70.99       71.29      4.22 o 
  -1   4  14      157.12      167.40      8.26 o 
   0   4  14     1313.18     1356.13     37.11 o 
   1   4  14       49.61       48.65      4.82 o 
  -4   5  14      213.54      223.22      9.71 o 
  -3   5  14        1.34       -0.78      1.81 o 
  -2   5  14      103.44      111.30      5.79 o 
  -1   5  14      476.96      467.64     14.80 o 
   0   5  14      237.25      238.75     13.14 o 
   1   5  14       48.80       53.67      5.02 o 
  -3   6  14      422.45      437.70     12.66 o 
  -2   6  14     1049.12     1056.68     33.21 o 
  -1   6  14      820.42      854.42     24.72 o 
   0   6  14      210.24      215.14      8.64 o 
  -3   0  15      106.54      112.29     10.69 o 
  -1   0  15      805.11      803.25     33.00 o 
   1   0  15      126.86      132.32     12.89 o 
  -3   1  15      385.32      370.03     16.03 o 
  -2   1  15      108.02      129.31      5.44 o 
  -1   1  15        1.47       -0.07      2.11 o 
   0   1  15       54.45       61.21      4.42 o 
  -3   2  15       11.03       11.84      2.43 o 
  -2   2  15      511.21      484.44     13.51 o 
  -1   2  15      108.71      116.23      5.88 o 
   0   2  15       57.23       61.04      5.20 o 
  -3   3  15       62.96       52.89      3.81 o 
  -2   3  15      481.91      498.71     15.66 o 
  -1   3  15     1274.36     1262.31     34.83 o 
   0   3  15       10.49       10.07      3.13 o 
                                                 
